# Supplementary material for: Alterations of Fungal Microbiota in Patients With Cholecystectomy
Source: Front Microbiol. 2022 May 11;13:831947. doi: 10.3389/fmicb.2022.831947 (PMC9132483; doi:10.3389/fmicb.2022.831947)
Supplement: Supplementary Table 1 — Fungal ASVs with significant difference (PC vs. HC). [file Data_Sheet_1.xlsx]

## Sheet: ASV ID
#ASV ID	HC01	HC02	HC03	HC04	HC05	HC06	HC07	HC08	HC09	HC10	HC11	HC12	HC13	HC14	HC15	HC16	HC17	HC18	HC19	HC20	HC21	HC22	HC23	HC24	HC25	HC26	HC28	HC29	HC30	HC31	HC32	HC34	HC35	HC36	HC37	HC38	HC39	HC40	HC41	HC42	HC43	HC44	HC45	HC46	HC47	HC48	HC49	HC50	HC51
ASV_1	5440	12852	11492	8235	2082	9769	3941	20492	14026	6448	6356	18571	345	8163	1829	15608	3958	138	10034	19878	152	19665	867	429	425	15217	84	5949	273	18732	2958	1397	12459	9520	0	1763	11219	1113	13416	17499	11324	6443	1622	423	40	22045	6927	524	10835
ASV_10	872	2707	711	437	182	426	238	99	518	1336	663	251	92	138	2162	160	8481	101	502	444	158	55	739	988	1279	1	217	547	128	113	243	726	644	185	0	912	14	234	4909	125	39	289	323	296	513	71	225	328	161
ASV_100	61	0	2	0	200	50	117	1	1	66	0	27	2	20	30	26	49	24	0	4	0	15	48	31	202	1	26	102	162	0	0	26	0	8	0	16	1	39	15	21	0	7	123	1	3	1	1	3	315
ASV_1001	0	0	0	0	0	0	0	0	0	0	0	0	0	0	0	0	0	0	0	0	0	0	1	0	0	0	0	0	0	0	0	0	0	0	0	0	0	0	0	0	0	0	0	0	6	0	0	0	0
ASV_1002	0	0	0	0	0	0	0	0	0	0	0	0	0	0	0	0	1	0	0	1	0	0	0	0	0	0	0	0	0	0	0	0	0	0	0	0	0	0	0	0	0	0	0	0	0	0	0	0	0
ASV_1003	0	0	0	0	0	0	0	0	0	0	0	0	0	0	0	0	0	0	0	0	0	0	0	0	0	0	0	0	0	0	0	0	0	0	0	0	0	0	0	0	0	0	0	0	0	0	0	0	0
ASV_1004	0	0	0	0	0	0	0	0	0	0	0	0	0	0	0	0	0	0	0	0	0	0	0	0	0	0	0	0	0	0	0	0	0	0	0	0	0	0	0	0	0	0	0	0	0	0	0	0	0
ASV_1005	7	0	0	0	0	17	21	0	0	0	0	0	0	3	1	0	0	0	0	0	0	0	3	0	0	0	0	32	71	0	0	2	0	0	0	0	0	0	0	0	0	0	39	0	0	0	0	0	0
ASV_1006	1	2	1	0	0	10	5	0	0	0	0	0	0	0	0	0	0	0	0	92	8	2	8	0	0	0	0	22	1	0	0	0	0	1	0	0	0	0	0	0	0	3	7	0	0	0	0	3	0
ASV_1008	0	0	0	0	75	0	0	0	0	0	0	0	0	0	0	0	0	0	0	0	0	0	0	0	0	0	0	0	0	0	0	0	0	0	0	0	0	0	0	0	0	0	0	0	0	0	0	0	0
ASV_1009	0	0	0	1	0	3	31	0	0	0	0	0	0	22	12	0	0	0	0	0	0	3	8	0	0	0	0	0	48	0	0	0	0	0	0	0	0	0	0	0	0	0	37	0	0	0	1	1	0
ASV_101	0	0	18	0	289	1	2	0	0	0	0	0	19	0	6	2	1	459	0	0	8	1	1	0	1778	17	67	0	1	6	0	2	26	0	0	0	0	0	0	0	0	0	0	0	0	2	26	0	0
ASV_1011	0	0	0	0	0	6	0	0	0	0	0	0	0	0	1	0	0	0	0	0	0	0	1	0	0	0	0	0	0	0	0	4	0	0	0	27	0	0	0	0	0	0	1	0	6	0	0	0	0
ASV_1012	1	0	1	3	1	15	8	0	0	7	0	0	0	3	15	9	0	0	0	0	0	1	8	13	0	0	0	2	18	1	0	7	2	4	0	1	1	20	0	0	0	0	21	0	15	1	0	0	0
ASV_1015	0	0	0	0	0	0	0	0	0	0	0	0	0	0	0	0	0	0	0	0	0	0	1	0	0	0	0	0	0	0	0	0	0	0	0	0	0	0	0	0	0	0	1	0	0	0	0	0	0
ASV_1016	1	0	0	0	0	0	0	0	0	0	0	0	0	0	0	5	0	0	0	0	27	0	0	11	898	6	0	0	0	0	0	0	0	0	0	0	1	0	1	0	0	0	0	0	0	0	0	0	0
ASV_1017	0	0	0	0	0	0	0	0	0	0	0	0	0	0	0	0	0	0	0	0	0	0	0	0	0	0	0	0	0	0	0	0	0	0	0	0	0	0	0	225	0	0	0	0	0	0	0	0	0
ASV_1018	0	0	0	0	0	0	0	0	0	0	0	0	0	0	0	0	0	0	0	0	0	0	0	0	0	0	0	0	0	0	0	0	0	0	0	0	0	0	0	0	0	0	0	0	0	0	0	0	0
ASV_1019	0	0	0	0	0	0	0	0	0	0	0	0	0	0	0	0	0	0	0	0	0	0	0	0	0	0	0	0	0	0	0	0	0	0	0	0	0	0	0	0	0	0	0	0	0	0	0	0	0
ASV_102	118	0	29	90	0	40	25	2	61	123	0	27	23	10	155	54	0	0	0	0	0	10	171	201	0	1	0	42	10	4	14	242	24	58	0	325	1	0	1	9	0	7	67	0	77	2	70	0	1
ASV_1020	0	0	0	0	0	0	0	0	0	0	0	0	0	0	0	0	0	0	0	0	0	0	0	0	0	0	0	0	0	0	0	0	0	0	0	0	0	0	0	0	0	0	0	0	0	0	0	0	0
ASV_1021	0	0	0	0	0	0	0	0	0	0	0	0	0	1	0	0	0	0	0	0	0	0	0	0	0	0	0	0	0	0	0	0	0	0	0	0	0	0	0	0	0	0	0	0	0	0	0	0	0
ASV_1023	0	0	0	0	0	19	23	0	0	0	0	0	0	46	3	0	0	0	0	0	0	0	5	0	0	0	0	0	16	0	0	0	0	1	0	0	0	0	0	0	0	5	35	0	0	0	0	0	0
ASV_1024	0	0	0	0	0	0	20	0	0	1	0	0	0	0	13	0	0	0	0	0	0	0	3	0	0	0	62	24	32	0	0	0	0	6	0	13	0	0	2	0	0	0	28	0	0	0	0	0	0
ASV_1025	1	0	0	0	0	0	0	0	0	2	0	0	0	1	0	1	0	0	0	0	0	7	1	6	0	0	3	1	0	0	0	5	0	0	0	1	0	0	0	0	0	0	0	0	0	0	1	0	0
ASV_1026	0	0	0	0	0	0	0	0	0	0	0	0	0	0	0	0	0	0	0	0	0	0	2	0	0	0	0	0	0	0	0	0	0	0	0	0	0	0	0	0	0	0	0	0	0	0	0	0	0
ASV_1027	0	0	0	0	0	0	0	0	0	0	0	0	0	0	0	0	0	0	0	0	0	0	0	0	0	0	0	0	0	0	6	0	0	0	0	66	0	0	0	0	0	0	0	0	0	0	0	0	0
ASV_1028	0	0	0	0	0	0	0	0	0	0	0	22	0	0	0	0	0	0	0	0	6	0	0	0	0	0	0	0	0	0	0	0	0	0	0	0	0	0	0	0	0	0	0	0	0	0	0	0	0
ASV_103	5861	4	65	0	1	515	74	18	44	33	338	10	17	29	38	5	16	10	283	0	29	8	590	18	880	9	65	129	4	1	21	7	35	7	0	83	2	20	17	8	4	45	123	15	5	2	308	5	40
ASV_1030	7	0	0	2	0	0	0	0	0	0	0	0	0	0	0	3	0	0	7	0	0	0	0	0	0	0	0	0	0	0	0	11	0	1	0	0	0	0	0	0	0	1	0	0	0	0	0	0	0
ASV_1031	0	0	87	0	0	0	0	0	0	0	0	0	0	0	0	0	0	0	0	0	0	0	0	0	0	0	0	0	0	61	0	0	0	1	0	0	0	0	0	0	0	0	0	0	0	0	0	0	0
ASV_1032	0	0	28	0	0	10	5	0	0	4	0	0	0	0	18	0	0	0	0	0	0	0	0	0	0	0	0	0	0	0	0	0	0	0	0	0	1	0	10	0	0	0	0	0	0	0	0	0	0
ASV_1033	0	0	0	0	0	11	14	0	0	0	0	0	0	36	1	0	0	1	0	0	1	0	5	0	0	0	0	0	16	0	0	0	0	1	0	0	0	0	0	0	0	3	32	0	0	0	0	0	0
ASV_1034	0	0	0	0	0	15	66	0	0	0	0	0	0	39	0	0	0	0	0	0	0	0	3	0	0	0	0	13	49	0	0	0	0	4	0	0	0	20	0	0	0	0	51	0	0	0	0	0	0
ASV_1035	0	0	0	0	0	1	2	0	0	1	151	0	0	0	0	0	0	0	0	0	0	0	0	0	0	0	0	0	0	0	0	0	1	0	0	0	0	0	0	0	0	0	0	0	0	0	0	0	0
ASV_1036	0	0	0	0	0	0	14	0	0	0	0	0	0	5	3	0	0	0	0	0	0	1	3	0	0	0	0	1	7	0	0	0	0	0	0	0	0	0	0	0	0	0	3	0	0	0	0	0	0
ASV_1037	0	0	0	0	0	8	0	0	0	7	0	0	0	0	2	6	0	0	0	0	0	0	2	0	0	0	0	10	1	0	0	10	0	0	0	0	0	0	0	0	0	0	5	0	11	0	0	0	0
ASV_1039	1	0	1	5	3	17	5	0	0	8	0	1	0	1	14	7	0	0	0	0	1	1	10	11	0	0	0	4	25	1	0	10	3	4	0	2	0	0	0	0	0	1	25	0	14	0	0	0	0
ASV_104	28	1	31	49	41	53	89	12	0	164	1	3	12	58	179	53	0	0	59	0	0	15	164	166	0	0	2	61	92	0	4	263	26	86	0	108	3	0	1	7	0	0	110	17	162	3	1	0	0
ASV_1040	0	0	0	0	0	0	0	0	0	0	0	0	0	0	0	0	15	0	0	0	0	4	0	0	0	0	2	0	0	0	0	0	0	0	0	0	0	0	0	0	2	0	0	0	0	0	0	0	0
ASV_1044	0	0	0	0	0	0	0	0	0	0	0	0	0	0	0	0	0	0	0	0	0	0	0	0	0	0	0	0	0	0	0	0	0	0	0	0	0	0	0	0	0	0	0	0	0	0	0	0	0
ASV_1045	0	0	0	0	0	0	0	0	0	0	1	0	0	0	0	0	0	0	0	0	0	0	1	0	0	0	0	0	0	0	0	0	0	0	0	0	0	0	0	0	0	0	0	0	0	0	0	0	0
ASV_1046	0	0	0	0	0	0	0	0	0	0	0	0	0	0	0	0	0	0	0	0	0	0	0	0	0	0	0	0	0	0	0	0	0	0	0	0	0	0	0	0	0	0	0	0	0	0	0	0	0
ASV_1048	0	2	1	45	25	2	1	0	21	0	0	18	3	0	4	1	1	7	156	2	2	1	2	1	0	27	52	15	0	0	0	0	22	0	0	0	1	0	3	19	2	2	0	29	4	0	64	3	19
ASV_1049	0	0	0	0	5	0	0	0	0	0	0	0	0	0	0	0	0	0	0	0	0	0	0	0	0	0	0	0	0	0	0	0	0	0	0	0	0	0	0	0	0	0	0	0	0	0	0	0	0
ASV_105	0	0	0	0	0	0	0	0	0	0	0	0	0	0	0	0	0	0	0	0	0	0	0	0	0	0	0	0	0	0	0	0	0	0	0	0	0	0	0	0	0	0	0	0	0	0	0	0	0
ASV_1050	0	0	0	0	0	1	5	0	0	2	0	0	0	5	3	5	0	0	119	0	0	0	8	0	0	0	0	1	14	0	0	2	0	8	0	0	0	0	0	7	0	1	6	0	0	0	0	0	0
ASV_1051	0	0	0	0	0	0	0	0	0	0	0	0	0	0	0	0	0	0	69	0	0	0	0	0	0	0	0	0	0	0	0	0	0	0	0	0	0	0	0	0	0	0	0	0	0	0	0	0	0
ASV_1052	149	0	1	0	0	12	9	1	1	3	80	0	1	0	0	0	0	0	139	0	2	0	14	1	81	1	0	1	0	0	0	0	1	0	0	2	0	0	0	0	0	9	7	1	0	0	6	0	1
ASV_1053	0	0	0	0	0	3	0	0	0	0	0	0	0	0	0	0	0	0	0	0	0	0	3	0	0	0	0	0	0	0	0	0	0	0	0	0	0	0	0	0	0	0	0	0	0	0	0	0	0
ASV_1054	0	0	0	0	0	0	0	0	0	0	0	0	6	0	0	2	0	0	0	3	0	0	0	0	251	4	0	0	0	0	0	1	0	0	0	0	8	0	5	7	2	0	0	0	0	0	0	0	0
ASV_1057	0	0	0	0	0	0	0	0	0	0	0	0	0	0	0	0	0	0	0	0	0	0	0	0	0	0	0	0	0	0	0	0	0	0	3608	0	0	0	0	0	0	0	0	0	0	0	0	0	0
ASV_1058	61	0	0	0	0	0	0	0	0	0	0	0	0	0	1	0	0	0	0	0	0	0	0	0	0	0	0	0	0	0	0	0	0	0	0	0	0	0	0	0	0	0	0	0	0	0	0	0	0
ASV_1059	0	0	0	0	0	0	0	0	0	0	0	0	0	0	0	0	0	0	0	0	0	0	0	0	0	0	0	0	0	0	0	0	0	0	0	0	0	0	0	0	0	0	0	0	0	0	0	0	0
ASV_106	2	0	1	1	1	1	0	0	21	2	0	0	44	50	190	16	0	587	56	2	4	3	6	15	0	539	1053	17	0	0	5	2	522	4	0	42	0	0	17	54	27	27	1	222	23	6	1694	4	83
ASV_1060	0	146	0	0	0	0	0	0	0	0	0	0	0	0	0	0	0	0	0	0	0	0	0	0	0	0	0	0	0	0	0	0	0	0	0	0	0	0	0	0	0	0	0	0	0	0	0	0	0
ASV_1061	0	0	0	75	0	0	0	0	0	0	0	0	0	0	0	0	0	0	0	0	0	0	0	0	0	4	0	0	0	0	0	0	1	0	0	0	0	0	0	0	2	0	0	0	0	0	0	0	0
ASV_1062	0	0	0	0	1	0	0	0	0	0	0	0	0	0	0	0	0	0	1	0	0	0	0	0	0	0	0	0	0	0	0	0	0	0	0	0	0	0	0	0	0	0	0	0	0	0	0	0	0
ASV_1063	0	0	0	0	0	0	0	0	0	0	0	0	0	0	0	0	0	0	0	0	0	0	0	0	0	0	0	0	0	0	0	0	0	0	4627	0	0	0	0	0	0	0	0	0	0	0	0	0	0
ASV_1066	0	0	0	0	0	0	0	0	0	0	0	0	0	0	0	0	0	0	0	0	0	0	0	0	0	0	0	0	0	0	0	0	0	0	0	0	0	0	0	0	0	0	0	0	0	0	0	0	0
ASV_1068	1	0	75	0	0	1	1	0	0	5	0	0	0	4	0	1	1	0	0	2	0	1	0	17	0	0	0	0	0	0	8	0	0	0	0	0	0	0	2	1	0	0	1	2	0	0	0	2	0
ASV_1069	0	0	0	0	0	12	8	0	0	0	0	1	0	13	0	0	0	0	0	0	0	0	1	0	0	0	0	7	22	0	0	0	0	3	0	0	0	0	0	0	0	0	38	0	0	0	0	0	0
ASV_107	34	1	1	18	1	151	241	0	0	81	0	0	10	143	168	47	0	0	0	0	1	74	203	127	0	3	39	142	299	1	0	188	26	101	0	154	0	0	8	16	0	10	286	0	81	1	0	0	45
ASV_1072	0	0	0	0	0	0	0	0	0	0	0	23	0	0	0	0	0	0	0	0	6	0	0	0	0	0	0	0	0	0	0	0	0	0	0	0	0	0	0	0	0	0	0	0	0	0	0	0	0
ASV_1074	0	0	0	0	0	0	0	0	0	0	0	0	0	0	0	0	0	0	0	0	0	0	0	0	0	0	0	0	0	0	0	0	0	0	0	0	0	0	0	0	0	0	0	0	0	0	0	0	0
ASV_1075	0	0	0	0	0	0	0	0	0	0	0	0	0	0	0	0	0	0	0	0	0	0	0	0	0	0	0	0	0	0	0	0	0	0	2824	0	0	0	0	0	0	0	0	0	0	0	0	0	0
ASV_1076	0	0	3	8	1	8	8	0	0	9	0	1	0	6	4	1	0	0	0	0	0	3	19	9	0	0	0	13	6	0	0	11	0	0	0	2	0	0	0	0	0	0	5	0	6	0	0	0	0
ASV_1077	0	0	0	0	0	8	143	18	0	0	0	0	0	43	28	0	0	0	0	0	1	21	32	0	0	0	0	52	99	0	0	0	0	8	0	0	0	0	1	0	0	4	115	0	0	0	0	0	0
ASV_1078	0	0	0	0	0	1	0	0	0	2	0	0	0	0	0	0	0	0	0	0	0	0	0	0	0	0	0	0	0	0	0	0	0	0	0	0	0	0	0	0	0	0	0	0	0	0	0	0	0
ASV_1079	0	0	0	14	0	0	0	0	0	0	0	0	1	0	2	0	0	15	0	0	0	0	0	0	0	9	29	1	0	20	0	0	7	0	0	0	1	0	0	2	2	2	0	7	3	0	77	0	2
ASV_108	1	584	1117	2	4	10	202	3	0	0	2	2	3	2643	1	21	20	3997	11	6	2360	0	17	211	130	356	6083	5	7	0	0	6	0	386	0	45	1	3982	8	6	0	1275	70	5	9	6	0	2	124
ASV_1080	0	0	0	0	0	0	0	0	0	0	0	0	0	0	0	0	0	0	0	0	0	0	0	0	0	0	0	0	0	0	0	0	0	0	6118	0	0	0	0	0	0	0	0	0	0	0	0	0	0
ASV_1082	0	0	0	0	0	0	0	0	0	0	0	0	0	0	0	0	0	0	0	0	0	0	0	0	0	0	0	0	0	0	0	0	0	0	0	0	0	0	0	2	0	0	0	0	0	0	100	0	0
ASV_1084	0	0	0	0	0	0	0	0	0	0	0	0	0	0	0	0	0	0	0	0	0	0	0	0	0	0	0	0	0	0	0	0	0	0	0	0	0	0	0	0	0	0	0	0	0	0	84	0	0
ASV_1086	14	0	9	15	0	10	1	6	16	14	0	4	0	4	2	67	1	0	21	0	0	7	1	1	0	0	0	3	0	1	0	5	33	12	0	0	1	0	1	4	0	1	0	0	0	4	2	0	0
ASV_1087	1	0	0	0	0	24	34	1	0	0	0	0	0	5	22	1	0	1	0	0	0	10	26	0	0	0	0	35	54	0	0	0	0	8	0	0	0	0	0	0	0	1	48	0	0	0	0	0	0
ASV_109	0	46	52	15	0	9	46	12	26	38	634	21	1	0	26	12	275	15	0	3	1	3	11	15	0	10	0	11	5	3	6	0	0	0	0	10	1	39	22	0	0	0	4	0	2	0	0	3	1
ASV_1090	0	0	0	0	0	0	2	0	0	14	0	0	3	0	3	2	0	0	0	0	0	0	8	9	0	0	0	10	1	2	5	21	20	1	0	12	0	0	0	0	0	0	7	0	0	0	0	0	0
ASV_1091	24	2	37	9	0	1	0	38	2	1	5	43	0	0	0	0	81	1	27	0	0	1	1	0	1	0	0	0	0	0	0	0	1	0	0	0	0	0	16	4	2	0	0	0	0	0	3	0	16
ASV_1092	0	0	0	0	0	0	0	0	0	0	0	0	0	0	0	0	0	0	0	0	61	0	0	0	0	0	0	0	0	0	0	0	0	0	0	0	0	0	0	0	0	0	0	19	0	0	0	0	0
ASV_1094	0	0	0	0	0	0	0	0	0	0	0	0	0	0	0	0	0	0	0	0	0	0	0	0	0	0	0	0	0	0	0	0	0	0	0	0	0	0	0	0	0	0	0	0	0	0	0	0	0
ASV_1096	0	0	0	0	0	0	0	0	0	0	0	0	0	0	0	0	0	0	0	0	0	0	0	0	0	0	0	0	0	0	0	0	0	0	4471	0	0	0	0	0	0	0	0	0	0	0	0	0	0
ASV_1097	0	0	0	0	0	10	4	0	0	0	0	0	0	2	0	0	0	0	0	0	0	0	0	0	0	0	0	10	2	0	0	0	0	0	0	0	0	0	0	0	0	2	5	0	0	0	0	0	0
ASV_1098	0	0	4	0	0	1	0	0	0	0	0	0	0	0	0	0	2	0	0	0	0	0	0	0	0	0	0	0	0	0	10	0	0	0	0	0	0	0	9	0	0	0	0	0	0	0	0	0	1
ASV_11	73	372	3	1	1	27	0	1	44	53	249	1	1	0	5	0	296	0	1	4	13	7	7	90	1	2	2	334	3	20	18277	0	2	1	0	235	4	59	207	1	4	9	14	0	7	6	77	26	1
ASV_110	157	0	0	1	102	106	582	1	0	33	0	0	14	183	146	53	19	8	0	0	88	46	108	55	1	3	83	316	558	0	8	37	7	22	0	65	1	20	0	2	2	31	422	0	26	3	0	0	125
ASV_1100	0	0	0	0	0	0	0	0	0	0	0	0	0	1	0	0	0	0	0	0	0	0	0	0	0	0	0	0	0	0	0	0	0	0	0	0	0	0	0	0	0	0	0	0	0	0	0	0	0
ASV_1102	0	0	0	0	0	0	0	0	0	0	0	0	0	0	0	0	0	0	0	0	0	0	0	0	0	0	0	0	0	0	0	0	0	0	0	0	0	0	0	0	0	0	0	0	0	0	0	0	0
ASV_1103	0	0	0	0	0	0	0	0	0	0	0	0	0	0	0	0	0	0	0	0	0	0	0	0	0	0	0	0	0	0	0	0	0	0	0	0	0	0	0	0	0	0	0	0	0	0	0	0	0
ASV_1106	0	0	0	0	0	1	44	0	0	0	0	0	0	0	27	0	0	0	0	0	0	7	8	0	0	0	0	46	60	0	0	0	0	0	0	0	0	0	0	0	0	0	35	0	0	0	0	0	0
ASV_1107	0	0	0	0	0	0	18	0	0	1	0	0	0	0	7	0	0	0	0	0	0	0	8	0	0	0	49	15	26	0	0	0	0	3	0	9	0	0	3	0	0	0	21	0	0	0	0	0	0
ASV_1108	0	0	12	0	0	10	0	0	0	9	0	0	0	3	0	0	0	0	0	0	0	0	3	0	0	0	2	0	0	0	3	0	0	0	0	0	0	20	0	0	0	0	0	0	0	0	0	0	163
ASV_1109	0	0	0	0	0	0	0	0	0	0	0	0	0	0	0	1	75	0	0	0	0	0	0	0	0	0	0	0	0	0	0	0	0	0	0	0	0	0	0	0	0	0	0	0	0	0	0	0	81
ASV_111	33	0	41	34	1	62	11	0	91	63	1	0	6	19	80	37	1	0	0	0	0	3	89	205	0	0	0	45	12	1	0	186	0	21	0	240	2	20	0	4	0	37	36	1	123	0	0	1	1
ASV_1110	0	0	0	0	0	0	0	0	0	0	0	0	0	0	0	0	0	0	91	0	0	0	0	0	0	0	0	0	0	0	0	0	0	0	0	0	0	0	0	0	0	0	0	0	0	0	0	0	0
ASV_1111	0	0	0	0	0	0	10	0	0	0	0	0	0	0	0	0	0	0	0	0	0	7	0	0	0	0	0	0	0	0	0	0	0	0	0	0	0	0	0	0	0	0	0	0	0	0	0	0	172
ASV_1113	0	0	0	0	0	0	0	0	0	0	0	0	0	0	0	0	0	0	0	0	0	0	0	0	0	0	0	0	0	0	0	0	0	0	0	0	0	0	0	0	0	0	0	0	0	0	0	0	0
ASV_1114	0	0	0	0	0	0	0	0	0	0	0	0	0	0	0	0	0	0	0	0	0	0	0	0	0	0	0	0	0	0	0	0	0	0	0	0	0	0	0	0	0	0	0	0	0	0	0	0	0
ASV_1116	1	0	0	0	0	0	0	0	6	0	0	0	0	0	1	0	0	0	0	0	0	0	1	1	0	0	0	0	0	0	0	1	0	0	0	0	0	0	0	0	0	0	0	0	0	0	0	0	0
ASV_1117	79	0	0	20	0	0	11	0	0	5	0	0	0	25	3	5	13	0	0	0	0	1	8	13	0	0	0	11	6	0	0	4	0	10	0	41	1	0	0	0	0	0	6	0	6	0	0	0	0
ASV_1118	15	0	0	11	0	0	0	0	0	0	0	0	0	0	0	0	0	0	0	0	0	1	0	0	0	0	0	0	0	0	0	3	2	0	0	0	0	0	0	0	0	0	0	0	0	0	0	0	0
ASV_1119	0	0	0	0	1	0	0	0	0	0	0	0	0	0	0	0	0	0	0	0	0	0	0	0	2	0	118	0	0	0	0	0	0	0	0	0	0	0	0	124	0	0	0	0	3	0	0	0	0
ASV_112	4	185	78	0	2	1	146	0	0	2	1	72	0	18	1	12	5	186	1140	1	1137	3	1146	2657	1785	4	182	3	1	0	0	0	1	1767	0	0	1	488	6	1	0	1368	1	4	879	7	1	2	19
ASV_1122	0	0	0	0	0	9	33	0	0	0	0	0	0	6	6	0	0	0	0	0	0	0	4	0	0	0	0	52	58	0	0	0	0	1	0	0	0	0	0	0	0	0	19	0	0	0	0	0	0
ASV_1123	0	5	0	0	0	0	0	0	0	4	0	0	0	0	2	0	0	0	0	0	0	0	19	0	0	0	0	1	5	0	0	1	0	0	0	1	0	0	0	0	0	0	13	0	13	0	0	0	0
ASV_1124	0	0	0	0	0	0	0	0	0	0	0	43	0	0	0	0	0	0	101	1	29	0	0	3	0	0	0	0	0	1	0	0	0	0	0	0	0	0	0	4	0	0	0	0	0	0	0	0	0
ASV_1126	0	0	0	0	0	0	0	0	0	0	0	0	0	0	0	0	0	0	0	1	0	0	0	0	0	0	0	0	0	0	0	0	0	0	0	0	0	0	0	0	0	2	0	0	0	0	0	0	0
ASV_1128	0	0	18	0	0	0	0	0	0	0	0	1	0	0	1	0	0	0	0	0	0	0	0	0	0	0	0	0	0	0	0	0	52	0	0	0	0	0	0	0	0	0	0	0	0	0	0	0	0
ASV_1129	0	0	1	0	0	0	0	0	0	3	0	0	0	6	7	0	0	0	0	0	0	0	0	0	0	0	0	20	0	0	0	0	0	0	0	0	0	0	3	0	2	0	0	0	0	0	228	0	0
ASV_113	0	0	0	0	0	0	0	0	0	0	0	0	0	0	0	0	0	0	0	0	0	0	0	0	0	0	0	0	0	0	0	0	0	7	0	0	0	0	0	0	0	0	0	0	0	1	1	0	0
ASV_1130	4	0	0	0	0	0	2	0	0	4	0	0	0	0	16	0	1	0	0	0	0	2	6	0	0	0	0	0	0	0	1	0	2	0	0	0	0	0	12	0	0	0	0	0	0	0	0	3	0
ASV_1131	0	0	0	0	0	1	1	0	0	0	0	0	0	2	0	0	0	0	0	0	0	2	0	0	0	0	0	0	3	0	0	0	0	0	0	0	0	0	0	0	0	0	2	0	0	0	0	0	0
ASV_1133	64	0	0	0	0	4	11	0	0	0	0	0	0	0	0	0	0	0	0	0	0	0	0	0	0	0	0	0	1	0	0	0	0	0	0	0	0	0	0	0	0	0	0	0	0	0	0	0	0
ASV_1134	0	0	0	0	242	0	0	0	0	0	0	0	0	2	0	0	0	0	0	0	1	0	0	0	0	0	0	0	0	0	0	0	0	0	0	0	0	0	0	0	0	0	0	0	0	0	0	0	0
ASV_1135	0	0	14	0	0	9	2	0	0	6	0	0	0	0	17	0	0	0	0	0	0	0	0	0	0	0	0	0	0	0	0	0	0	0	0	0	1	0	6	0	0	0	0	0	0	0	0	0	0
ASV_1137	0	0	0	0	0	10	37	0	0	0	0	0	0	10	0	0	0	0	0	0	0	7	0	0	0	0	0	11	29	0	0	19	0	1	0	0	0	0	0	0	0	0	37	0	0	0	0	0	0
ASV_1138	2	1	0	0	0	0	0	0	6	8	0	0	0	1	19	0	19	11	0	1	0	3	0	0	0	0	0	0	0	0	0	0	0	0	0	0	0	0	49	0	0	0	0	8	0	3	0	2	0
ASV_114	93	0	1	0	1	237	528	1	0	0	0	0	6	232	138	0	0	0	1	0	0	101	161	1	2	0	0	467	728	0	0	0	0	71	0	0	0	0	1	0	0	46	544	0	0	0	0	3	0
ASV_1140	0	0	0	0	0	0	0	0	0	0	0	0	0	0	1	0	0	0	85	0	0	0	0	0	0	0	0	0	0	0	0	0	0	0	0	0	0	0	0	0	0	0	0	0	0	0	0	0	0
ASV_1141	0	0	0	0	0	0	0	0	0	0	0	0	0	0	0	0	0	0	52	0	0	0	0	0	0	0	0	0	0	0	0	0	0	0	0	0	0	0	0	0	0	0	0	0	0	0	0	0	0
ASV_1144	0	0	0	0	0	0	0	0	0	0	0	0	0	0	0	0	0	0	0	0	0	0	0	0	0	0	0	0	0	0	0	0	0	0	0	0	0	0	0	0	0	0	0	313	0	0	0	0	0
ASV_1145	0	0	0	0	0	0	0	0	0	0	0	0	0	0	0	0	0	0	0	0	0	0	0	0	0	0	0	0	0	0	0	0	0	0	0	0	0	0	0	0	0	0	0	0	0	0	0	0	0
ASV_1146	0	0	0	0	0	0	0	0	0	0	0	0	0	0	0	0	0	0	0	0	0	0	0	0	0	0	0	0	0	0	0	0	0	0	0	0	0	0	0	0	0	0	1	0	0	0	0	0	0
ASV_1147	0	0	0	0	0	0	0	0	0	0	0	0	0	0	0	0	0	0	0	0	0	0	0	0	0	0	0	0	0	0	0	0	0	0	0	0	0	0	0	0	0	0	0	0	0	0	0	0	0
ASV_1148	0	0	0	0	0	0	0	0	0	0	0	0	0	0	0	0	0	0	0	0	0	0	0	0	0	0	0	0	0	0	0	0	0	0	0	0	0	0	0	0	0	0	0	0	0	0	0	0	0
ASV_1149	0	0	0	0	0	0	0	0	0	0	0	0	0	0	0	0	0	0	0	0	0	0	0	0	0	0	0	0	0	0	0	0	0	0	0	0	0	0	0	0	0	0	0	0	0	0	0	0	0
ASV_115	0	0	0	1	2397	3	0	0	0	1	0	0	12	5	0	0	0	1	0	0	0	1	0	0	0	0	57	0	0	1	5	0	1	0	0	0	0	0	0	0	0	0	0	0	0	0	0	0	0
ASV_1150	0	0	0	0	0	0	0	0	0	0	0	0	0	0	0	0	0	0	0	0	0	0	1	0	0	0	0	0	0	0	0	0	0	0	0	0	0	0	0	0	0	0	0	0	0	0	0	0	0
ASV_1152	0	0	0	0	0	0	0	0	0	0	0	0	0	0	0	0	0	0	0	0	0	0	0	0	0	0	0	0	0	0	0	0	0	0	0	0	0	0	0	1	0	0	0	0	0	0	0	0	0
ASV_1154	1	0	0	0	0	0	6	0	0	10	0	0	0	4	10	0	0	0	0	0	0	0	19	1	0	0	0	1	14	0	0	1	0	10	0	15	1	0	0	0	0	0	30	0	1	1	0	0	0
ASV_1155	0	0	175	0	0	1	0	0	0	9	0	0	0	0	0	0	32	0	0	0	0	0	12	0	0	0	2	0	2	0	1	0	0	0	0	0	0	20	2	0	0	0	0	0	0	0	0	0	0
ASV_1157	0	0	13	0	0	0	0	0	0	4	0	0	0	0	0	0	0	0	0	0	0	0	0	0	0	0	0	0	0	0	0	0	0	0	0	0	0	0	0	0	0	0	0	0	0	0	0	0	0
ASV_1159	0	0	0	28	0	28	25	9	0	63	1	1	22	18	89	27	0	0	0	0	49	4	43	27	0	0	0	1	2	1	0	173	0	57	0	0	0	0	0	0	0	3	6	0	73	0	1	0	0
ASV_116	16	0	1	0	1	129	586	0	17	5	1	0	14	261	167	7	0	2	0	0	0	70	100	0	0	1	0	190	708	0	0	10	0	83	0	0	0	0	2	0	4	51	578	7	0	0	7	0	0
ASV_1161	0	0	0	0	0	0	0	0	0	0	0	0	0	0	0	0	0	0	0	0	0	1	0	0	0	0	0	0	0	0	0	0	0	0	0	0	0	0	0	0	0	0	0	0	0	0	0	0	0
ASV_1162	0	0	0	0	0	0	0	0	0	0	0	0	0	0	0	0	0	0	1	0	0	0	0	0	0	20	0	0	0	0	6	0	6	0	0	0	0	0	0	13	0	0	0	0	0	0	55	0	0
ASV_1164	0	0	0	0	0	0	0	0	0	0	0	0	0	0	0	0	0	0	0	0	0	0	0	0	0	0	0	0	0	0	0	0	0	0	0	0	0	0	0	0	0	0	0	0	0	0	0	0	0
ASV_1165	0	0	0	0	0	0	0	0	0	0	0	0	0	0	0	0	0	0	0	0	0	0	0	0	0	0	0	0	0	0	0	0	0	0	0	0	0	0	0	0	0	0	0	0	0	0	0	0	0
ASV_1168	0	0	0	0	0	0	0	0	0	0	0	0	0	0	0	0	0	0	0	0	0	0	0	0	0	0	0	0	0	0	0	0	0	0	0	0	0	0	0	0	0	0	0	0	0	0	0	0	0
ASV_1169	1	0	0	0	0	9	6	0	0	0	0	0	0	2	5	1	0	0	0	0	0	0	2	0	0	0	0	16	18	0	0	0	0	0	0	0	0	0	0	0	0	2	12	0	0	0	0	0	0
ASV_117	23	0	0	12	0	117	188	1	0	67	1	0	7	122	129	47	0	0	0	0	0	43	174	103	0	0	29	108	256	0	0	142	19	94	0	120	1	0	10	12	0	8	214	0	60	0	0	0	36
ASV_1170	0	0	0	0	0	3	2	0	0	3	0	0	0	14	7	0	6	0	0	0	0	0	1	2	0	0	0	0	0	0	6	0	24	0	0	0	2	0	2	4	0	0	2	0	11	0	0	0	0
ASV_1172	0	0	0	0	1	2	0	0	0	5	0	0	0	0	2	0	0	0	0	0	0	0	1	1	0	0	0	0	2	0	0	12	0	0	0	0	0	0	0	0	0	0	4	0	0	0	94	0	0
ASV_1173	0	0	0	0	0	0	0	0	0	6	0	0	0	0	0	1	296	0	0	74	0	0	4	0	0	0	2	0	0	0	0	0	0	1	0	0	1	0	0	0	0	0	0	23	0	5	1	0	0
ASV_1174	0	0	0	0	0	1	0	0	0	0	0	0	0	0	0	0	12	0	0	0	0	3	0	0	0	0	0	0	0	0	0	0	0	0	0	0	0	0	0	0	2	0	0	0	0	0	0	0	0
ASV_1180	0	0	0	0	0	0	0	0	0	0	0	0	0	0	0	0	0	0	0	0	0	0	0	0	0	0	0	0	0	0	0	0	0	0	0	0	0	0	0	0	0	0	0	0	0	0	0	0	0
ASV_1181	0	0	0	0	0	0	0	0	0	0	0	0	0	0	0	0	0	0	0	0	0	0	0	0	0	0	0	0	0	0	0	0	0	0	0	0	0	0	0	0	0	0	0	0	0	0	0	0	0
ASV_1182	0	0	0	0	0	0	0	0	0	0	0	0	0	0	0	0	0	0	0	0	0	0	0	0	0	0	0	0	0	0	0	0	0	0	0	0	0	0	0	0	0	0	0	0	0	0	0	0	0
ASV_1183	0	0	0	0	0	0	0	0	0	18	0	0	0	0	0	0	0	0	0	0	0	0	0	44	0	0	0	0	0	0	0	0	0	7	0	0	0	0	0	0	0	0	0	0	0	2	0	0	0
ASV_1185	0	0	0	0	0	0	0	0	0	0	0	0	0	0	0	0	0	0	0	0	0	0	1	0	0	0	0	0	0	0	0	0	0	0	0	0	0	0	0	0	0	0	0	0	0	0	0	0	0
ASV_1186	0	0	0	0	0	0	0	0	0	0	0	0	0	0	0	0	0	0	0	0	0	0	0	0	0	0	0	0	0	0	0	0	0	0	6275	0	0	0	0	0	0	0	0	0	0	0	0	0	0
ASV_1187	41	93	0	0	0	1	1	6	0	5	1	0	0	0	0	0	0	0	0	0	0	6	0	15	0	0	0	2	0	0	0	0	1	0	0	0	0	0	0	0	0	0	1	0	0	0	11	0	0
ASV_1188	0	0	137	0	0	0	0	0	0	0	0	0	0	0	0	0	0	0	0	0	0	0	0	0	0	0	0	0	0	0	0	0	0	0	0	0	0	0	0	0	0	0	0	0	0	0	0	0	0
ASV_119	1	0	0	0	1	97	382	0	25	0	1	0	5	228	73	0	1	0	0	1	1	62	70	0	0	0	0	268	442	0	10	0	140	82	0	0	0	0	0	1	0	12	340	0	0	0	0	0	0
ASV_1190	0	0	0	0	0	7	8	0	0	0	0	0	0	3	3	0	0	0	0	0	0	0	1	0	0	0	0	15	20	0	0	0	0	0	0	0	0	0	0	0	0	4	13	0	0	0	0	0	0
ASV_1191	0	0	0	0	0	0	31	0	0	0	0	0	0	19	3	0	0	0	0	0	0	2	4	0	0	0	0	7	36	0	0	0	0	1	0	0	0	0	0	0	0	0	21	0	0	0	0	0	0
ASV_1192	0	0	0	0	0	0	5	0	28	0	0	0	0	5	14	0	0	0	0	0	0	0	3	0	0	0	0	5	6	0	0	0	0	0	0	0	0	0	0	0	0	0	3	0	0	0	0	0	0
ASV_1193	0	0	0	0	0	0	0	0	67	0	0	0	0	0	0	0	0	0	0	0	9	0	0	0	0	0	0	0	0	0	0	0	0	0	0	0	0	0	0	0	0	0	0	0	0	0	0	0	0
ASV_1195	0	0	0	0	0	0	0	0	0	0	0	0	0	0	0	0	0	0	95	0	0	0	0	0	0	0	0	0	0	0	0	0	0	0	0	0	0	0	0	0	0	0	0	0	0	0	0	0	0
ASV_1196	0	0	0	0	0	0	0	0	0	0	0	0	0	0	0	0	0	0	0	291	0	0	0	0	0	0	0	0	0	0	0	0	0	0	0	0	0	0	0	0	0	0	0	0	0	0	0	0	0
ASV_1199	0	0	0	0	0	0	0	0	0	0	0	0	0	0	0	0	0	0	0	0	0	0	0	0	0	0	0	0	0	0	0	0	0	0	0	0	0	0	0	0	0	0	0	0	0	0	68	0	0
ASV_12	0	0	1	1	5	1	2	4	1	1	1	6	1245	10	1	3	2	1	1	11	4	1	8	1	2	2	0	1	1	6	13	0	1	14	0	0	1	0	9	0	4	1	0	38	0	2	147	3	0
ASV_120	0	0	7	0	1	9	0	1	0	9	0	1	3	0	1	1	911	0	0	0	0	0	5	24	0	3	2	0	0	0	0	0	0	3	0	0	4	59	12	2	2	0	3	9	0	13	59	0	0
ASV_1203	0	0	0	0	0	0	0	0	0	0	0	0	0	0	0	0	0	0	0	0	0	0	0	0	0	0	0	0	0	0	0	0	0	0	0	0	0	0	0	0	0	0	0	0	0	0	0	0	0
ASV_1204	70	0	0	0	0	32	35	0	0	0	0	0	0	0	0	1	0	0	0	0	0	6	0	0	0	0	0	1	13	0	0	0	0	0	0	0	0	0	0	0	0	11	25	0	0	0	0	0	0
ASV_1206	0	0	0	0	1	0	0	0	0	0	0	0	0	0	0	0	0	0	0	0	0	0	0	0	0	0	0	0	0	0	0	0	0	0	0	0	0	0	0	0	0	0	0	0	0	0	115	0	0
ASV_1207	0	0	0	10	0	12	2	0	0	3	0	0	1	0	4	7	1	0	0	0	0	0	3	1	0	0	0	0	6	0	0	11	15	4	0	0	0	0	0	0	0	0	10	0	6	0	0	0	0
ASV_1208	0	0	0	0	0	0	9	0	0	0	0	0	0	8	0	0	0	0	0	0	0	0	3	0	0	0	0	9	1	0	0	6	0	0	0	0	0	0	0	0	0	0	6	2	0	0	0	0	0
ASV_121	4473	3	58	0	1	379	59	12	29	31	274	15	17	15	33	1	14	5	240	0	20	11	447	17	656	9	67	87	2	2	13	6	28	6	0	50	2	20	14	7	0	31	105	11	4	1	207	3	24
ASV_1210	0	0	0	0	0	0	0	0	111	0	0	0	0	0	0	0	0	0	0	0	0	0	0	0	0	0	0	0	0	0	0	0	0	0	0	0	0	0	0	0	0	0	0	0	0	0	0	0	0
ASV_1211	0	0	0	0	1	0	2	0	0	2	1	0	0	0	1	0	0	0	0	0	0	0	1	0	0	0	0	0	1	0	0	0	0	1	0	1	0	0	0	0	0	0	1	0	0	0	0	0	0
ASV_1212	0	0	0	0	0	0	0	0	0	0	0	0	0	0	0	0	0	0	89	0	0	0	0	0	0	0	0	0	0	0	0	0	0	0	0	0	0	0	0	0	0	0	0	0	0	0	0	0	0
ASV_1213	0	0	0	0	0	0	0	0	0	0	0	0	0	0	0	0	0	0	0	0	0	0	0	0	0	0	0	0	0	0	0	0	0	0	0	0	0	0	0	0	0	5	0	0	0	0	0	0	0
ASV_1214	0	0	0	0	0	0	0	0	0	0	0	0	0	0	0	0	0	0	0	0	0	0	0	0	0	0	0	0	0	0	0	0	0	0	0	0	0	0	0	0	0	0	0	65	0	0	0	0	0
ASV_1217	0	0	0	0	0	0	0	0	0	0	0	0	0	0	0	0	0	0	0	0	0	0	0	0	0	0	0	0	0	0	0	0	0	0	0	0	0	0	0	0	0	0	0	0	0	0	0	0	0
ASV_1218	0	0	0	0	0	0	0	0	0	0	0	0	0	0	0	0	0	0	0	0	0	0	0	0	0	0	0	0	0	0	0	0	0	0	0	0	0	0	0	0	0	0	0	0	0	0	0	0	0
ASV_1219	0	0	0	0	0	0	0	0	0	0	0	0	0	0	0	0	0	0	0	0	0	0	0	0	0	0	0	0	0	0	0	0	0	0	0	0	0	0	0	0	0	0	0	0	0	0	0	0	0
ASV_122	0	0	0	0	0	0	0	0	0	0	0	0	0	0	0	0	0	0	0	0	0	0	0	0	0	0	0	0	0	0	0	0	0	0	0	0	0	0	0	0	0	0	0	0	0	0	0	0	0
ASV_1223	0	112	0	0	0	0	0	0	0	0	0	0	0	0	0	0	0	0	0	0	0	0	0	1	0	0	0	0	0	0	0	0	0	0	0	0	0	0	0	0	0	0	0	0	0	0	0	0	0
ASV_1224	0	0	17	0	0	0	0	0	0	6	0	0	0	0	0	0	0	0	0	0	0	0	0	0	0	0	2	0	0	0	0	0	0	0	0	0	1	0	0	0	0	0	0	0	0	0	0	0	0
ASV_1225	0	0	0	0	142	0	0	0	0	0	0	0	0	0	1	0	0	0	0	0	0	0	3	0	0	0	0	0	0	1	0	0	0	0	0	0	0	0	0	0	0	0	0	0	0	0	0	0	0
ASV_1226	0	0	0	0	0	12	2	0	0	0	0	0	0	13	0	0	0	0	0	0	0	0	1	0	0	0	0	9	15	0	0	0	0	0	0	0	0	0	0	0	0	0	27	0	0	0	0	0	0
ASV_1228	0	0	0	0	0	0	1	0	0	0	0	0	0	0	0	0	0	0	73	0	0	0	0	0	0	0	0	0	0	0	0	0	0	0	0	0	0	0	0	0	0	0	0	0	0	0	0	0	0
ASV_123	115	1	0	0	89	84	465	0	0	22	0	1	12	135	116	32	11	4	0	1	60	43	96	40	2	0	49	241	479	0	5	23	7	22	0	53	0	0	0	0	0	9	332	0	19	1	0	0	83
ASV_1230	0	0	0	0	0	0	0	0	0	0	0	0	0	0	0	0	0	0	0	0	0	0	0	0	0	0	0	0	0	0	0	0	64	0	0	0	0	0	0	0	0	0	0	0	0	0	0	0	0
ASV_1233	1	0	0	0	0	1	0	0	0	0	0	0	0	0	6	0	0	0	0	0	0	0	2	0	0	0	0	0	1	0	0	1	0	0	0	0	0	0	0	0	0	0	0	0	1	0	42	0	0
ASV_1235	0	0	0	0	0	0	0	0	0	0	0	0	0	0	0	0	0	0	0	0	0	0	0	0	0	0	0	0	0	0	0	0	0	0	0	0	0	0	0	0	0	0	0	0	0	0	105	0	0
ASV_1236	0	0	0	0	0	0	0	0	0	0	0	0	0	0	0	0	0	0	0	0	0	0	0	0	0	0	0	0	0	0	0	0	0	0	0	0	0	0	0	0	0	0	0	0	0	0	0	0	0
ASV_1237	0	0	0	0	0	0	0	0	0	0	0	0	0	0	0	0	0	0	0	0	0	0	0	0	0	0	0	0	0	0	0	0	0	0	0	0	0	0	0	0	0	0	0	0	0	0	0	0	0
ASV_1238	0	0	0	0	0	0	0	0	0	0	0	0	0	0	0	0	0	0	0	0	0	0	0	0	0	0	0	0	0	0	0	0	0	0	0	0	0	0	1	0	0	0	1	0	0	0	0	0	0
ASV_124	0	0	0	0	1	1	11	0	107	2	0	0	6	14	4	3	0	22	52	2	0	5	6	13	670	34	0	34	1	7	6	11	4	0	0	476	1	39	1	10	2	0	0	3	1	0	0	0	0
ASV_1240	0	0	0	0	0	1	17	0	0	0	0	0	0	0	0	0	0	0	0	0	0	0	0	0	0	0	0	13	0	0	0	0	0	0	0	0	0	0	0	0	0	0	0	0	0	0	0	0	0
ASV_1241	0	0	0	0	0	0	0	0	0	0	0	0	0	0	0	0	0	0	0	0	0	0	0	0	0	0	0	0	0	0	0	0	0	0	0	0	0	0	0	0	0	0	0	0	0	0	0	0	0
ASV_1242	0	0	0	0	0	0	0	0	0	0	0	0	0	0	0	0	0	0	0	0	0	0	0	0	0	0	0	0	0	0	0	0	0	0	0	0	0	0	0	0	0	0	0	0	0	0	0	0	0
ASV_1243	0	0	0	0	0	0	0	0	0	0	0	0	0	0	0	0	0	0	0	0	0	0	0	0	0	0	0	0	0	0	0	0	0	0	0	0	0	0	0	0	0	0	0	0	0	0	0	0	0
ASV_1244	0	0	257	0	0	0	3	16	0	0	0	0	3	0	0	0	0	0	0	0	1	0	0	0	0	0	0	0	0	0	0	0	15	0	0	0	0	0	5	0	0	0	0	0	0	0	0	0	0
ASV_1245	0	0	0	1	0	0	4	0	0	0	0	0	0	20	9	0	80	0	0	0	0	0	6	0	0	0	0	0	13	0	0	0	0	4	0	0	0	0	0	0	0	8	15	0	0	0	0	0	0
ASV_1247	0	0	29	0	0	0	0	0	21	9	0	0	0	0	21	4	0	0	0	0	0	2	8	4	0	0	0	16	3	0	0	10	0	3	0	22	0	0	2	0	0	0	5	4	13	3	0	0	0
ASV_1248	0	0	0	0	0	0	4	0	0	7	0	0	2	0	7	1	0	0	0	0	0	1	10	8	0	0	0	7	2	1	3	11	21	6	0	11	0	0	1	0	0	0	5	0	0	0	0	0	0
ASV_1249	3	3	1	0	0	6	1	0	33	8	0	0	0	0	41	0	118	0	0	1	0	0	0	0	0	0	0	0	3	0	7	0	0	0	0	0	0	0	75	0	0	0	2	0	0	1	0	2	0
ASV_1250	0	0	0	0	0	0	0	0	0	0	0	0	0	0	0	0	0	0	0	0	54	0	0	0	0	0	0	0	0	0	0	0	0	0	0	0	0	0	0	0	0	0	0	10	0	0	0	0	0
ASV_1251	0	0	0	0	0	0	0	0	0	0	0	0	0	0	0	0	0	0	0	0	0	0	2	35	0	0	0	0	1	0	0	0	0	0	0	0	0	0	0	0	0	0	0	0	0	0	0	0	0
ASV_1252	1	0	0	12	1	0	0	0	0	0	0	0	0	1	2	0	0	15	0	0	0	1	0	0	0	7	15	1	0	17	0	0	6	0	0	0	0	0	0	1	0	2	1	7	1	0	42	0	0
ASV_1253	0	0	0	0	0	0	0	0	0	0	0	0	0	0	0	0	0	0	0	0	0	0	0	0	0	0	0	0	0	0	0	0	0	0	0	0	0	0	0	0	0	5	0	0	0	0	0	0	0
ASV_1255	0	0	0	0	0	3	0	0	0	0	0	0	0	0	0	0	0	0	0	0	0	0	1	0	0	0	0	0	0	0	0	0	0	0	0	0	0	0	0	0	0	0	0	0	0	0	0	0	0
ASV_1256	0	0	0	0	0	0	0	0	0	0	0	0	0	0	0	0	0	0	0	0	0	0	0	0	0	0	0	0	0	0	0	0	0	0	0	0	0	0	0	0	0	0	0	0	0	0	0	0	0
ASV_1257	0	0	0	0	0	0	0	0	0	0	0	0	0	0	0	0	0	0	0	0	0	0	0	0	0	0	0	0	0	0	0	0	0	0	0	0	0	0	0	0	0	0	0	0	0	0	0	0	0
ASV_126	1	0	1	0	0	2	1	0	18	0	1	0	36	32	130	19	0	467	36	0	8	1	5	5	2	388	777	24	1	1	3	2	386	3	0	34	0	0	12	60	27	23	0	163	15	4	1245	3	71
ASV_1261	0	0	0	0	0	0	0	0	0	0	0	0	0	0	0	0	0	0	0	0	0	0	0	0	0	0	0	0	0	0	0	0	0	0	0	0	0	0	0	0	0	0	0	0	0	0	0	0	0
ASV_1262	0	0	0	0	0	0	0	0	0	0	0	0	0	0	0	0	0	0	0	0	0	0	0	0	0	0	0	0	0	0	0	0	0	0	0	0	0	0	0	0	0	0	0	0	0	0	0	0	0
ASV_1263	21	0	0	0	0	5	36	0	0	0	0	0	0	5	0	0	56	0	0	0	0	2	3	0	0	0	0	17	20	0	0	0	0	3	0	0	0	0	0	0	0	0	22	0	0	0	0	0	0
ASV_1264	0	0	0	1	53	0	0	0	0	0	0	0	0	0	0	0	0	0	1	0	0	0	0	0	0	0	0	0	0	0	3	0	0	0	0	0	0	0	0	0	0	0	0	0	0	0	0	0	0
ASV_1265	0	0	0	0	85	0	0	0	0	0	0	0	0	0	0	0	0	0	0	0	0	0	0	0	0	0	0	0	0	0	0	0	0	0	0	0	0	0	0	0	0	0	0	0	0	0	0	0	0
ASV_1266	0	0	0	0	66	2	7	0	0	0	0	0	0	0	0	0	0	0	0	0	0	0	0	0	0	0	0	0	1	0	0	0	0	0	0	13	0	0	0	0	0	0	0	0	0	0	0	0	0
ASV_1268	0	0	0	0	1	30	62	0	0	1	0	0	6	36	36	0	0	0	0	0	0	5	21	0	0	0	0	5	42	0	0	0	0	0	0	0	0	0	0	0	0	0	52	0	0	0	0	0	0
ASV_1269	0	0	0	0	0	15	39	0	0	0	0	0	0	9	23	0	0	0	0	0	0	10	0	21	1	0	0	56	33	0	0	0	0	6	0	0	0	0	0	0	0	17	22	0	0	0	0	0	0
ASV_127	30	0	19	21	0	51	7	0	75	47	1	0	3	10	74	27	0	0	0	1	0	1	71	137	0	0	0	35	10	0	0	131	0	15	0	178	0	0	1	4	0	17	20	1	98	0	0	1	1
ASV_1270	2	0	0	0	0	3	1	0	2	6	0	0	0	6	9	0	0	0	0	0	0	1	2	7	0	0	0	7	5	0	0	7	0	0	0	7	0	0	0	0	0	0	9	0	4	1	0	0	0
ASV_1271	0	0	0	0	0	0	0	0	0	0	0	44	0	0	0	0	0	0	90	0	21	0	0	0	0	0	0	0	0	0	0	0	0	0	0	0	0	0	0	3	0	0	0	0	0	0	0	0	0
ASV_1272	0	0	0	0	0	0	0	0	0	0	0	0	0	0	0	0	0	0	149	0	0	0	0	0	0	0	0	0	0	0	0	0	0	0	0	0	0	0	0	0	0	0	0	0	0	0	0	0	0
ASV_1275	0	0	0	0	0	0	0	0	0	0	0	0	0	0	0	0	0	0	0	0	0	0	0	0	0	0	0	0	0	0	0	0	0	0	0	72	0	0	0	0	0	0	0	0	0	0	0	0	0
ASV_1277	0	0	0	1	0	1	8	0	0	0	0	0	0	13	1	0	0	0	0	0	0	4	0	0	0	0	0	0	7	0	0	0	0	1	0	0	0	0	0	0	0	0	3	0	0	0	0	0	0
ASV_1279	0	0	0	0	0	0	0	0	0	0	0	0	0	0	0	0	0	0	0	0	0	0	0	0	0	0	0	0	0	0	0	0	0	0	0	0	0	0	0	0	0	0	0	0	0	0	0	0	0
ASV_128	9	0	0	0	1	101	449	1	17	5	0	0	10	176	128	2	1	0	0	0	0	36	86	0	1	0	2	140	554	0	0	8	0	58	0	0	0	0	0	0	0	47	419	5	0	0	4	0	0
ASV_1280	33	0	0	0	0	0	0	0	0	5	0	0	0	0	0	10	0	0	0	0	0	0	2	67	0	0	0	0	0	0	0	7	0	0	0	0	0	0	0	0	0	0	1	0	0	0	0	0	0
ASV_1281	0	0	0	0	157	0	0	0	0	0	0	0	0	0	0	0	0	0	0	1	0	0	0	0	0	1	0	0	0	0	0	0	0	0	0	0	0	0	0	0	0	0	0	0	0	0	0	0	0
ASV_1282	0	0	0	0	95	0	0	0	0	0	0	0	0	0	0	0	0	0	0	0	0	0	0	0	0	0	0	0	0	0	0	0	0	0	0	0	0	0	0	0	0	0	0	0	0	0	0	0	0
ASV_1283	49	0	0	0	0	26	59	1	0	0	0	0	0	0	0	0	0	0	0	0	0	17	4	1	0	0	0	0	55	0	0	0	0	3	0	0	0	0	0	8	0	6	31	0	0	0	0	0	0
ASV_1284	1	0	0	0	0	0	20	0	0	13	0	0	0	0	11	6	0	0	0	0	0	0	13	30	0	0	0	0	1	0	0	42	0	1	0	0	1	0	0	0	0	0	10	0	9	0	0	0	0
ASV_1285	0	0	0	0	0	0	0	0	0	0	0	50	0	0	0	0	0	0	0	0	0	0	0	1	0	0	0	0	0	0	0	0	0	0	0	0	0	0	0	0	0	0	0	0	0	0	0	0	0
ASV_1286	0	0	28	0	0	0	0	0	27	11	0	0	0	0	22	8	0	0	0	0	0	3	5	0	0	0	0	14	0	0	0	8	0	3	0	13	0	0	1	0	0	0	3	7	17	1	0	0	0
ASV_1288	96	0	0	0	0	14	7	0	0	2	75	0	0	0	0	0	0	1	126	0	0	0	18	0	50	0	2	3	0	0	1	0	0	0	0	1	0	0	0	1	0	6	3	0	0	0	2	0	0
ASV_1289	0	0	0	0	0	0	0	0	0	0	0	0	0	0	0	0	0	0	0	0	0	0	4	0	0	0	0	0	0	0	0	0	0	0	0	0	0	0	1	0	0	0	0	0	0	0	0	0	0
ASV_129	39	1	0	0	0	0	0	0	0	0	1	0	7	0	0	0	0	0	0	0	1	0	8	37	0	0	0	0	2	7	0	0	0	0	0	0	0	0	0	0	0	0	8	0	0	0	0	0	1
ASV_1290	0	0	63	0	0	1	0	0	0	30	0	0	0	0	8	0	0	0	0	0	0	0	26	76	0	0	0	0	1	0	0	65	0	4	0	66	0	0	0	0	0	0	12	1	85	0	0	0	0
ASV_1292	0	0	0	0	0	0	0	0	0	0	0	0	0	0	0	0	0	0	0	0	0	0	0	0	0	0	0	0	0	0	0	0	0	0	0	0	0	0	0	0	0	0	0	0	0	0	0	0	0
ASV_1293	33	0	0	0	0	0	0	0	0	0	0	0	0	0	1	0	0	0	0	0	0	0	6	0	0	0	0	0	0	0	0	0	0	0	0	0	0	0	0	0	0	0	0	0	0	0	0	4	0
ASV_1294	0	0	0	0	0	0	0	0	0	0	0	0	0	0	0	0	0	0	0	0	0	0	0	0	0	0	0	0	0	0	0	0	0	0	0	0	0	0	0	0	0	0	0	0	0	0	0	0	0
ASV_1295	0	41	0	27	0	0	0	0	0	2	0	0	0	0	15	1	0	0	0	0	0	0	0	0	0	0	0	0	0	0	0	0	0	0	0	0	0	0	3	0	0	0	0	0	0	0	0	0	0
ASV_1297	0	0	0	0	1	15	17	0	0	0	0	0	0	24	0	0	0	0	0	0	0	4	5	0	0	0	0	21	18	0	0	0	0	14	0	0	0	0	0	0	0	9	29	0	0	0	0	0	0
ASV_1298	0	0	1	0	1	3	8	0	0	6	0	0	7	0	0	1	0	0	0	0	0	10	10	0	0	0	0	0	16	0	0	1	0	0	0	23	0	0	0	0	0	0	20	0	0	0	0	0	0
ASV_13	826	0	331	915	352	924	421	131	464	2161	3	146	317	254	2103	596	18	15	1301	3	48	68	2657	2365	7	13	245	985	446	12	97	2874	321	1138	0	2822	13	117	14	91	2	199	886	127	2649	16	342	2	3
ASV_130	86	0	2	41	0	30	23	1	0	72	1	0	20	9	76	62	0	0	0	0	11	4	80	155	0	0	0	23	10	3	0	179	0	33	0	170	1	0	1	0	0	14	35	0	67	0	70	0	0
ASV_1302	0	0	0	0	0	0	0	0	0	0	0	0	0	0	0	0	0	0	0	0	37	0	0	0	0	0	0	0	0	4	0	0	0	0	0	0	0	0	0	0	0	0	0	0	0	0	0	0	0
ASV_1305	0	0	0	0	0	0	0	0	0	1	0	0	0	0	0	0	0	0	0	0	0	0	0	0	0	0	0	0	0	0	0	0	0	0	0	0	0	0	0	0	0	0	0	0	4	0	0	0	0
ASV_1306	0	0	0	0	0	0	0	0	0	0	0	0	0	0	0	0	0	0	0	0	0	0	0	0	0	0	0	0	0	0	0	0	35	0	0	33	0	0	0	0	0	0	0	0	0	0	0	0	0
ASV_1307	0	0	0	0	0	0	0	0	0	0	0	0	0	0	0	0	0	2	0	0	0	0	0	0	0	4	0	0	0	0	0	0	0	0	0	0	0	0	0	0	0	0	0	0	0	0	0	0	0
ASV_1308	0	0	0	0	0	0	0	0	0	0	0	0	0	0	0	0	0	0	0	0	0	0	0	0	0	0	0	0	0	0	0	0	0	0	0	0	0	0	0	0	0	0	0	0	0	0	0	0	0
ASV_1309	0	0	0	0	0	0	0	0	0	0	0	0	0	0	0	0	0	0	0	0	0	0	0	0	0	0	0	0	0	0	0	0	0	0	0	0	0	0	0	0	0	0	0	0	0	0	0	0	0
ASV_131	69	0	75	72	166	24	7	0	49	98	0	0	14	12	85	43	0	0	0	0	0	6	60	24	0	1	0	20	5	0	9	97	0	14	0	207	0	0	0	0	0	9	35	0	83	2	0	0	0
ASV_1310	0	0	0	0	0	0	0	0	0	0	0	0	0	0	0	0	0	0	0	0	0	0	0	0	0	0	0	0	0	0	0	0	0	0	0	0	0	0	0	0	0	0	0	0	0	0	0	0	0
ASV_1311	0	0	0	0	0	0	0	0	0	0	0	0	0	0	0	0	0	3	0	0	0	0	0	22	0	0	0	0	0	0	0	0	0	0	0	45	0	0	0	0	0	0	0	0	0	0	0	0	0
ASV_1312	0	0	0	0	0	0	7	0	0	0	0	0	0	0	0	0	0	0	0	0	0	3	0	0	0	0	0	0	0	0	0	0	0	0	0	0	0	0	0	0	0	0	0	0	0	0	0	0	0
ASV_1313	0	0	0	0	0	0	0	0	0	0	0	0	0	1	0	0	0	0	0	0	0	0	0	0	0	0	0	0	0	0	0	0	0	0	0	0	0	0	0	0	0	0	1	0	0	0	0	0	0
ASV_1314	37	81	86	52	15	69	34	126	84	44	41	137	3	64	16	90	20	1	74	117	3	117	5	3	3	104	0	44	0	112	19	5	67	58	0	13	74	0	90	126	50	43	7	2	0	139	43	2	65
ASV_1315	1	0	0	0	0	0	0	0	0	0	0	0	0	0	0	0	0	0	0	0	83	1	2	0	0	0	0	0	0	0	0	0	0	0	0	0	0	0	0	0	0	0	0	0	1	0	0	0	16
ASV_1316	1	9	12	0	0	1	1	0	0	2	7	0	0	5	10	0	51	0	0	0	0	0	1	0	0	0	0	0	0	0	0	0	0	0	0	0	0	0	29	15	0	0	0	0	0	0	4	3	1
ASV_1317	12	0	0	8	0	0	0	0	0	0	0	0	0	0	0	0	0	0	0	0	0	2	0	0	0	0	0	0	0	0	0	4	0	0	0	0	0	0	0	0	0	0	0	0	0	0	0	0	0
ASV_1318	0	0	0	12	0	3	2	0	0	1	0	0	0	0	1	6	1	0	0	0	0	0	1	1	0	0	0	1	6	0	0	9	16	1	0	0	0	0	0	0	0	0	8	0	4	0	0	0	0
ASV_1319	0	1	0	0	0	6	47	0	0	0	0	0	0	10	10	0	0	0	0	0	0	4	5	0	0	0	0	0	24	0	0	0	0	0	0	0	0	0	0	0	0	2	25	0	0	0	0	0	0
ASV_132	37	0	0	334	262	1	0	1	3	0	0	0	12	5	75	0	0	810	0	0	3	1	11	37	0	223	621	19	1	22	0	4	99	0	0	0	0	0	1	2	5	29	4	147	22	4	1775	9	5
ASV_1322	0	0	0	0	0	0	0	33	0	0	0	0	1	0	0	0	0	0	0	0	101	0	0	0	0	0	0	0	0	0	0	0	0	0	0	0	0	0	0	0	0	0	0	0	0	0	0	0	0
ASV_1323	0	0	0	0	0	0	0	0	0	0	0	0	0	0	0	4	1	0	0	0	18	0	0	11	664	1	0	0	0	0	0	0	0	0	0	0	0	0	0	0	0	0	0	0	0	0	0	0	0
ASV_1324	0	0	0	0	0	0	0	0	0	0	0	0	0	0	0	0	0	0	2	0	0	0	0	0	0	0	0	0	0	0	0	0	0	0	0	0	0	0	0	0	0	0	0	0	0	0	0	0	0
ASV_1325	0	0	0	0	0	0	0	0	0	0	0	0	0	0	0	0	0	0	0	19	1	0	0	0	0	0	0	0	0	0	0	0	0	0	0	0	0	0	0	0	0	0	0	0	0	0	0	0	0
ASV_1326	0	0	0	0	0	0	8	0	0	0	0	0	0	2	0	0	0	0	0	0	0	4	0	0	0	0	0	0	3	0	0	0	0	0	0	0	0	0	0	0	0	0	5	0	0	0	0	0	0
ASV_1327	0	0	0	0	0	0	0	0	0	0	0	0	0	0	0	0	0	0	0	0	0	0	1	0	0	11	0	0	0	0	5	0	4	0	0	0	0	0	0	12	0	0	0	0	0	0	43	0	0
ASV_1329	0	0	0	0	0	0	0	0	0	0	0	0	0	0	0	0	0	0	0	0	0	0	0	0	0	0	0	0	0	0	0	0	0	0	0	0	0	0	0	4	2	0	0	0	0	0	83	0	0
ASV_133	62	1	1	0	0	185	419	1	0	0	0	0	4	170	97	1	0	1	0	0	1	63	127	1	1	2	0	351	549	0	0	0	1	42	0	0	0	0	1	0	0	33	411	0	0	0	0	1	0
ASV_1330	0	0	0	0	0	0	0	0	0	0	0	0	0	0	0	0	0	0	0	0	0	0	0	0	0	0	0	0	0	0	0	0	0	0	0	0	0	0	0	0	0	0	0	0	0	0	0	0	0
ASV_1331	0	0	0	0	0	0	0	0	0	0	0	0	0	0	0	0	0	0	0	0	0	0	0	0	0	0	0	0	0	0	0	0	0	0	0	0	0	0	0	0	0	0	0	0	0	0	0	0	0
ASV_1332	0	0	0	0	0	0	0	0	0	0	0	0	0	0	0	1	0	0	0	0	0	0	0	0	0	0	0	0	0	0	0	0	0	0	0	0	0	0	0	0	0	0	0	0	0	0	0	0	0
ASV_1333	0	0	0	0	0	0	0	0	0	0	0	0	0	0	0	0	0	0	0	0	0	0	0	0	0	0	0	0	0	0	0	0	0	0	4314	0	0	0	0	0	0	0	0	0	0	0	0	0	0
ASV_1334	1	0	0	0	0	0	0	0	0	0	0	0	0	0	0	0	0	0	0	0	0	4	5	0	0	0	0	0	0	0	0	0	0	0	0	0	0	0	0	0	0	0	0	0	0	0	0	0	0
ASV_1335	143	0	0	0	0	0	0	0	0	0	0	0	0	0	0	0	0	0	0	0	0	0	0	0	0	0	0	0	0	0	0	0	0	0	0	0	0	0	0	0	0	0	0	0	0	0	0	0	0
ASV_1338	0	0	0	0	0	0	14	0	0	3	0	0	0	0	0	0	0	0	0	30	0	0	10	0	0	0	0	0	1	0	0	0	0	0	0	0	0	0	1	0	0	0	0	20	0	0	0	1	0
ASV_134	0	0	1	0	1826	6	0	1	0	1	0	0	8	3	0	0	0	0	0	0	1	1	0	0	0	0	37	0	0	0	8	0	0	0	0	0	0	0	0	0	0	0	0	0	0	0	0	0	0
ASV_1340	0	0	0	0	0	0	0	112	0	0	0	0	0	0	0	0	0	0	0	0	0	0	0	0	0	0	0	0	0	0	0	0	0	0	0	0	0	0	0	0	0	0	0	0	0	0	0	0	0
ASV_1341	0	0	6	0	0	1	0	0	0	2	1	0	0	0	0	0	0	0	0	0	0	0	0	13	0	0	0	0	2	0	0	0	0	0	0	0	0	0	1	0	0	0	0	0	12	0	0	0	1
ASV_1343	0	0	0	0	0	0	0	0	0	0	0	0	0	0	0	0	67	0	0	0	0	0	0	0	0	0	0	0	0	0	0	0	0	0	0	0	0	0	0	0	0	0	0	0	0	0	0	0	0
ASV_1345	0	0	0	0	0	0	0	0	0	0	0	0	0	0	0	0	0	0	0	0	0	0	0	0	0	0	0	0	0	0	0	0	0	0	0	0	0	0	0	0	0	0	0	0	0	0	0	0	0
ASV_1348	0	0	0	0	0	0	0	0	0	0	0	0	0	0	0	0	0	0	0	0	0	0	0	0	0	0	0	0	0	0	0	0	0	0	0	0	0	0	0	0	0	0	0	0	0	0	0	0	0
ASV_1349	0	0	0	0	1	0	0	0	0	0	0	0	0	0	0	0	0	0	0	0	0	0	0	0	0	0	0	0	0	0	0	0	0	0	0	0	0	0	0	0	0	0	0	0	0	0	0	0	0
ASV_135	74	0	0	0	0	125	377	0	0	8	0	0	1	190	68	1	0	0	0	0	1	76	72	6	1	0	41	141	456	2	0	0	0	33	0	0	0	20	0	0	0	26	403	0	0	2	0	0	0
ASV_1350	0	0	0	0	0	0	0	0	0	0	0	0	0	0	0	0	0	0	0	1	0	0	0	0	0	0	0	0	0	0	0	0	0	0	0	0	0	0	0	0	0	0	0	0	0	0	0	0	0
ASV_1351	19	2	31	3	0	0	0	48	2	0	4	26	0	0	0	0	51	0	28	0	0	1	1	2	0	0	0	0	0	1	0	0	4	0	0	0	0	39	11	2	0	0	0	0	0	0	0	0	16
ASV_1352	1	3	1	0	0	3	0	0	4	8	0	0	0	1	24	0	12	7	0	0	0	1	1	0	0	0	0	0	0	0	0	0	0	0	0	0	1	0	44	0	0	0	0	10	0	1	0	3	0
ASV_1353	0	159	0	0	0	0	0	0	0	1	0	0	0	0	0	0	0	0	0	0	1	0	0	0	0	0	0	0	0	0	1	0	0	0	0	0	0	0	7	0	0	0	0	0	0	0	0	0	0
ASV_1354	0	0	0	0	1	3	0	0	0	0	0	0	0	0	0	0	0	0	0	0	86	0	0	0	0	0	0	0	1	0	0	0	2	3	0	0	0	0	0	15	0	0	0	1	0	0	8	0	14
ASV_1355	0	0	0	0	0	41	33	0	0	10	0	0	0	22	0	14	0	0	0	204	0	10	0	0	0	0	0	0	14	0	0	0	0	0	0	0	0	0	0	0	0	0	30	0	0	0	0	0	0
ASV_1356	0	0	0	0	0	0	27	0	0	0	0	0	0	19	2	0	0	0	0	0	0	1	2	0	0	0	0	22	14	0	0	0	0	1	0	0	0	0	0	0	0	0	27	0	0	1	0	0	0
ASV_1357	0	0	0	0	0	6	38	0	0	0	0	0	0	0	10	0	0	0	0	0	0	0	0	0	0	0	0	0	5	0	0	0	0	0	0	0	1	0	0	0	0	0	8	0	0	0	0	0	0
ASV_1358	0	0	0	0	0	0	7	0	0	0	0	0	0	3	0	0	0	0	0	0	0	0	1	0	0	0	0	13	1	0	0	7	0	0	0	0	0	0	0	0	0	0	4	0	0	0	0	0	0
ASV_136	13	0	0	28	1	99	481	0	0	17	0	1	3	159	60	0	36	0	0	0	1	46	55	20	0	1	0	135	353	0	0	18	0	21	0	19	0	0	6	0	0	42	289	0	19	0	1	0	0
ASV_1360	0	0	0	0	0	0	0	0	0	0	0	0	0	0	0	387	0	0	0	0	0	0	0	0	0	0	0	0	0	0	0	0	0	0	0	0	0	0	0	0	0	0	0	0	0	0	0	0	0
ASV_1361	0	0	0	0	0	0	0	0	0	0	0	0	0	0	0	0	0	0	0	0	0	0	0	0	0	0	0	0	0	0	0	0	0	0	0	78	0	0	0	0	0	0	0	0	0	0	0	0	0
ASV_1362	0	0	0	0	0	0	0	0	0	0	0	0	0	0	0	0	0	0	0	0	0	0	0	0	0	0	0	0	0	0	0	0	0	0	0	0	0	0	0	0	0	2	0	0	0	0	0	0	0
ASV_1364	0	0	0	0	0	1	0	1	0	0	0	0	0	0	5	0	0	0	0	0	0	0	1	0	0	0	0	0	1	0	0	0	0	0	0	0	0	0	0	0	0	0	0	0	1	0	40	0	0
ASV_1366	0	0	0	0	0	0	0	0	0	0	0	0	0	0	0	0	0	0	0	0	0	0	0	0	0	0	0	0	0	0	0	0	0	0	0	0	0	0	0	0	0	0	0	0	0	0	0	0	0
ASV_1367	0	0	0	0	0	0	0	0	0	0	0	0	0	0	0	0	0	0	0	0	0	0	0	0	0	0	0	0	0	0	0	0	0	0	0	0	0	0	0	0	0	0	0	0	0	0	0	0	0
ASV_1368	0	0	0	0	0	0	0	0	0	0	0	0	0	0	0	0	0	0	0	0	0	0	0	47	0	25	0	0	0	0	0	0	0	0	0	0	0	0	0	0	0	0	0	0	0	0	0	0	0
ASV_1369	0	0	0	0	0	0	0	0	0	0	0	0	0	0	0	0	0	0	0	0	0	0	0	0	0	0	0	0	0	0	0	0	0	0	0	0	0	0	0	0	0	0	0	0	0	0	0	0	0
ASV_137	0	0	0	0	0	6	5	0	82	5	0	1	8	12	3	0	0	14	41	2	0	5	5	12	558	28	0	20	2	8	8	9	1	1	0	384	1	20	1	12	2	0	1	2	0	3	1	0	0
ASV_1370	0	0	0	0	0	0	1	0	0	0	0	0	0	0	0	0	0	0	0	0	0	0	2	0	0	0	0	0	0	0	0	0	0	0	0	0	0	0	0	0	0	0	0	0	0	0	0	0	0
ASV_1371	20	0	0	0	0	3	25	0	0	0	0	0	0	9	0	1	43	0	0	0	0	1	3	0	0	0	0	15	13	0	0	0	0	1	0	0	0	0	0	0	2	0	19	0	0	0	0	0	0
ASV_1373	0	87	0	0	0	0	0	0	0	0	0	0	0	0	0	0	0	0	0	0	0	0	0	0	0	0	0	0	0	0	0	0	0	0	0	0	0	0	0	0	0	0	0	0	0	0	0	0	31
ASV_1374	0	1	0	0	0	0	0	0	0	0	86	0	0	0	0	0	0	0	0	0	0	0	0	0	0	0	0	0	0	0	0	0	0	0	0	0	0	0	0	0	0	0	0	0	0	0	0	0	0
ASV_1375	0	1	0	0	0	6	36	0	0	0	0	1	0	5	7	0	0	0	0	1	0	7	5	0	0	0	0	0	15	0	0	0	0	0	0	0	0	0	0	0	0	3	16	0	0	0	0	0	0
ASV_1377	0	0	0	0	0	6	16	0	0	0	0	0	2	12	3	5	0	0	0	0	0	4	2	0	0	0	0	5	8	0	0	1	0	0	0	0	0	0	0	0	0	0	12	0	3	0	0	0	0
ASV_1378	0	0	0	0	0	15	11	0	0	8	0	0	0	1	2	0	0	0	0	0	0	4	11	0	0	0	0	1	6	0	0	24	0	3	0	0	0	0	0	0	2	0	13	0	0	0	0	0	1
ASV_138	0	32	1	69	0	1	77	0	0	0	0	0	0	0	1	2	0	0	0	0	0	49	13	0	1	0	5	0	1	2047	0	0	0	0	0	1	0	0	0	0	0	0	0	0	0	1	3	0	0
ASV_1380	0	0	0	0	0	0	0	0	0	0	0	0	6	0	0	0	13	0	0	0	52	0	0	0	0	0	0	0	0	0	0	0	0	0	0	0	0	0	0	0	0	0	0	0	0	0	0	0	0
ASV_1381	0	0	0	0	0	0	0	0	0	0	0	0	0	0	0	0	0	0	64	0	0	0	0	0	0	0	0	0	0	0	0	0	0	0	0	0	0	0	0	0	0	0	0	0	0	0	0	0	0
ASV_1383	0	0	0	0	0	0	0	0	0	0	0	0	0	0	0	0	0	0	0	0	0	0	0	0	0	0	2	0	0	0	0	0	75	0	0	0	0	0	0	0	0	0	0	0	0	0	0	0	0
ASV_1385	0	0	0	0	0	0	0	0	0	0	0	0	0	0	0	0	0	0	0	0	0	0	0	0	0	0	0	0	0	0	0	0	0	0	0	0	0	0	0	48	0	0	0	0	0	0	0	1	0
ASV_1386	0	0	0	9	0	0	0	0	0	1	0	0	3	0	7	0	0	0	0	0	0	0	1	0	0	0	0	0	0	0	0	6	0	0	0	1	0	0	0	0	0	0	0	0	0	0	105	0	0
ASV_1387	0	0	0	0	0	0	0	0	0	0	0	0	0	0	0	0	0	0	0	0	0	0	0	0	0	0	0	0	0	0	0	0	0	0	0	0	0	0	0	0	0	0	0	0	0	0	0	0	0
ASV_139	1	0	0	0	0	83	293	0	23	0	1	0	4	200	57	0	0	1	0	0	0	56	41	0	1	1	0	205	361	0	5	0	111	61	0	0	1	0	0	0	0	6	245	0	0	0	0	0	0
ASV_1390	0	0	0	0	0	0	0	0	0	0	0	0	3	0	0	0	0	0	0	0	0	0	0	0	0	0	0	0	0	0	0	0	0	0	0	0	0	0	0	0	0	0	0	0	0	0	0	0	0
ASV_1391	0	0	0	0	0	0	0	0	0	0	0	0	0	0	0	0	0	0	0	0	0	0	0	0	0	0	0	0	0	0	0	0	0	0	0	0	0	0	0	0	0	0	0	0	0	0	0	0	0
ASV_1393	0	0	0	0	0	0	0	0	0	0	0	0	0	0	0	0	0	0	0	0	0	0	0	0	0	0	0	0	0	0	0	0	0	0	0	0	0	0	0	0	0	0	0	0	0	0	0	0	0
ASV_1394	0	0	0	0	0	0	0	0	0	0	0	0	0	0	0	0	0	0	0	0	0	0	0	0	0	0	0	0	0	0	0	0	0	0	0	0	0	0	0	0	0	0	0	0	0	0	0	0	0
ASV_1395	0	0	0	0	0	0	0	0	0	0	0	0	0	0	0	0	0	0	0	0	0	0	0	0	0	0	0	0	0	0	2	0	0	0	0	0	0	0	0	0	0	0	6	0	0	0	0	0	0
ASV_1398	0	0	0	0	0	0	0	0	0	0	0	0	0	0	0	0	0	0	0	0	0	0	0	0	0	0	0	0	0	0	0	0	0	0	0	0	0	0	0	0	0	0	0	0	0	0	0	0	0
ASV_1399	0	0	0	0	0	0	0	0	0	0	0	0	0	0	0	0	0	0	0	0	0	0	0	0	0	0	0	0	0	0	0	0	0	0	0	0	0	0	0	0	0	0	0	0	0	0	0	0	0
ASV_14	746	1	260	689	144	951	193	96	354	2025	4	39	178	214	1849	939	50	12	744	2	150	46	2018	2693	112	4	209	815	228	8	113	3304	803	1091	0	2533	17	59	22	68	16	86	719	59	1927	16	361	1	41
ASV_1401	0	0	0	0	0	0	0	0	0	0	0	0	0	0	0	0	0	0	0	0	0	0	0	0	0	0	0	0	0	0	0	0	0	0	3922	0	0	0	0	0	0	0	0	0	0	0	0	0	0
ASV_141	120	0	1	0	59	19	65	95	0	36	276	0	66	23	8	2	94	0	0	64	51	2	30	10	0	0	3	0	1	0	6	0	28	0	0	0	0	0	44	0	0	0	4	183	0	3	53	4	0
ASV_143	171	0	34	0	0	1	2	0	0	39	0	0	9	0	9	0	1	175	638	0	0	3	2	24	0	47	138	0	0	260	0	5	79	0	0	1	0	0	3	26	4	0	2	95	51	0	192	5	51
ASV_145	0	0	4	0	0	7	0	0	0	11	0	0	3	0	2	1	711	0	0	0	0	0	5	17	0	2	0	0	0	4	0	0	0	0	0	1	1	39	11	1	4	0	1	6	0	7	42	1	0
ASV_146	2	1	61	0	0	43	31	0	0	75	6	0	0	26	37	10	350	15	0	32	1	9	61	1	1	1	0	44	21	0	8	14	0	0	0	0	0	0	177	13	0	9	15	24	0	2	1	26	1
ASV_147	52	0	0	30	0	8	3	0	0	11	0	0	0	0	8	24	0	0	46	0	0	0	5	80	0	0	0	0	2	0	0	44	0	11	0	38	1	0	0	0	0	4	7	0	0	0	0	0	0
ASV_148	0	0	0	0	0	0	0	0	0	0	0	0	0	0	0	0	0	0	0	0	0	0	0	0	0	0	0	0	0	0	0	0	0	0	0	0	0	0	0	0	0	0	0	0	0	0	0	0	0
ASV_15	59	263	4	1	1	14	1	1	34	31	203	1	1	0	4	0	232	1	1	0	10	4	6	62	2	2	2	273	5	15	13997	0	3	0	0	184	3	0	148	0	0	6	10	0	5	9	55	12	1
ASV_150	42	1	0	75	63	26	9	0	0	118	0	0	9	4	119	47	0	0	199	3	17	3	79	34	0	0	42	13	14	8	4	139	21	26	0	155	1	0	0	9	0	5	35	9	63	0	55	0	1
ASV_151	0	0	0	0	0	0	0	0	1030	0	0	0	0	0	0	4	0	0	0	0	0	0	0	0	0	0	0	0	0	0	0	0	0	0	0	0	0	0	2	0	0	0	0	0	0	0	0	0	0
ASV_153	20	0	0	0	1	4	5	0	0	0	1	1	0	11	5	0	0	0	0	0	0	0	1	0	0	0	0	0	18	0	0	0	0	6	0	0	0	0	1	0	0	2	16	0	4	0	0	0	0
ASV_154	1	0	128	2	106	12	35	0	0	42	0	26	0	17	6	0	62	8	0	36	30	1	34	9	0	0	0	17	13	0	18	0	25	0	0	0	0	20	19	0	0	0	16	0	0	3	106	6	0
ASV_155	63	0	0	0	0	115	258	1	0	5	0	0	0	163	60	0	0	0	0	0	0	60	39	6	1	0	29	103	372	6	0	0	0	15	0	0	0	0	0	0	0	24	299	0	0	0	1	0	1
ASV_156	45	0	0	41	85	61	108	16	31	81	0	0	18	29	126	16	1	0	111	0	13	9	104	139	184	4	0	53	116	6	5	91	30	61	0	88	0	0	0	1	0	19	134	1	43	0	116	0	0
ASV_157	30	0	0	0	0	0	0	0	0	0	0	0	8	0	0	0	0	0	0	0	0	0	6	28	0	0	0	0	1	3	0	0	0	0	0	0	0	0	0	0	0	1	6	0	0	0	0	0	1
ASV_158	37	0	0	35	0	62	10	1	24	3	124	0	0	4	15	1	0	48	0	0	0	2	5	15	0	22	109	134	0	3	0	0	62	0	0	0	0	0	1	251	2	15	0	43	5	0	153	1	24
ASV_159	0	0	0	0	34	0	0	0	0	0	0	0	0	0	0	0	0	0	1	0	6	0	0	0	251	0	0	0	0	0	0	0	0	0	0	0	1	0	0	1	0	1	0	1	20	0	1	1	1118
ASV_16	661	2070	546	318	160	289	152	76	380	1036	553	186	78	99	1628	130	6401	92	408	374	109	38	549	736	900	2	130	409	102	103	177	563	467	143	0	641	11	351	3731	76	36	211	256	215	380	62	186	247	118
ASV_160	0	0	0	0	0	10	2	0	0	12	0	0	0	0	0	0	19	1	0	0	0	2	0	0	1102	0	0	0	0	2	0	10	21	1	0	0	1	39	8	0	0	1	0	8	1	1	1004	3	0
ASV_161	24	0	0	48	0	58	96	0	74	70	0	1	6	45	79	28	1	0	1	0	0	11	72	120	1	0	0	76	83	0	1	78	12	47	0	46	0	20	4	0	0	1	109	0	27	2	0	0	0
ASV_162	63	1	1	24	0	23	17	1	0	61	1	0	12	8	56	43	0	0	0	0	6	4	64	122	0	0	0	16	11	7	0	133	0	35	0	124	1	0	1	0	0	9	23	0	49	0	54	0	0
ASV_163	12	0	0	22	0	87	381	0	0	13	0	0	3	104	57	1	25	0	0	0	0	34	46	14	1	0	0	105	266	0	0	7	0	17	0	17	0	0	1	0	0	31	241	0	16	0	0	0	0
ASV_164	30	1	0	251	223	0	0	1	0	2	0	0	9	4	49	0	0	619	1	0	3	2	8	29	0	167	474	19	0	19	0	2	79	6	0	0	0	0	1	4	4	19	2	110	14	7	1437	5	4
ASV_165	0	0	0	22	0	8	11	0	0	55	0	0	5	2	67	19	0	0	0	0	0	0	63	18	1	0	0	24	5	0	5	82	1	32	0	50	0	0	0	1	0	0	33	0	133	0	61	0	0
ASV_167	124	0	25	0	0	1	6	0	0	36	0	0	5	0	5	0	2	99	536	0	0	0	5	25	0	32	79	0	1	186	0	1	57	0	0	0	0	0	4	20	0	0	2	72	41	0	164	2	54
ASV_168	0	0	0	0	1	0	0	1	0	0	1	5	0	4	1	1	0	0	0	0	0	0	0	0	0	0	2	0	1	0	1	0	0	0	0	0	0	0	0	0	2	0	0	1	0	0	0	0	0
ASV_169	1	0	46	0	122	28	159	0	0	18	0	0	5	49	49	1	62	0	0	0	0	13	68	41	0	17	2	108	145	6	0	50	55	37	0	66	1	0	0	9	0	8	104	0	12	5	0	0	0
ASV_17	625	48	155	609	685	748	96	15	430	1791	4	89	193	131	1743	645	19	2	538	1	63	18	1874	2257	554	33	135	728	123	14	36	2535	323	880	0	2367	5	59	3	39	4	140	665	46	2365	18	255	3	1
ASV_170	0	0	0	0	1	0	0	0	0	0	0	20	0	1	0	0	0	171	0	0	0	0	0	0	0	0	0	0	0	0	0	0	1	0	0	0	130	20	0	0	124	100	0	2	42	1	0	0	1
ASV_172	54	0	52	49	121	17	5	1	34	64	1	0	13	6	65	25	0	0	0	0	0	6	51	21	0	0	0	9	6	0	6	80	0	15	0	169	0	0	0	0	0	4	25	0	54	3	0	0	0
ASV_173	87	0	0	0	59	8	64	74	0	33	214	0	54	20	5	1	70	1	0	58	47	4	28	6	0	0	3	0	1	0	4	0	19	0	0	0	0	0	28	0	0	0	5	128	0	3	38	4	0
ASV_175	0	0	39	0	0	1	5	0	8	5	0	19	0	0	0	12	0	2	0	6	23	2	2	12	595	1	1265	22	0	1	0	1	76	0	0	0	0	0	0	1	5	48	0	0	0	0	198	0	0
ASV_176	0	0	0	0	1	0	0	0	0	0	0	0	0	0	0	0	0	0	0	0	0	0	0	0	1	0	0	0	0	0	0	0	0	0	0	0	1	0	0	0	0	0	0	0	0	0	0	0	0
ASV_177	0	0	0	26	0	1	0	0	0	0	0	1	39	13	104	2	0	176	0	0	52	3	14	0	165	227	371	15	0	2	1	6	274	0	0	0	0	20	9	78	7	2	4	331	11	3	1343	2	320
ASV_179	0	2	0	19	0	0	64	0	0	1	0	0	0	0	0	0	0	0	0	0	0	36	1	0	0	0	2	1	1	1497	0	0	0	0	0	0	0	0	0	1	0	0	0	0	0	0	0	0	0
ASV_18	1	0	1	1	7	0	1	1	0	1	0	7	967	9	0	0	3	1	1	5	2	0	5	1	2	1	2	0	2	3	4	0	0	14	0	0	2	39	6	0	0	1	0	29	0	4	119	4	1
ASV_181	31	0	2	41	72	46	81	14	23	71	1	0	11	25	81	12	0	0	81	1	13	10	79	111	180	5	0	52	100	10	7	70	27	47	0	71	1	0	0	0	0	13	103	0	29	0	90	0	0
ASV_182	1	0	0	1	0	81	308	1	6	0	0	1	0	191	64	0	1	0	0	0	0	24	38	0	0	2	0	214	469	0	0	0	0	28	0	0	0	0	0	0	0	14	300	0	0	0	0	0	0
ASV_183	3	176	0	0	0	11	1	10	0	0	0	0	0	0	7	5	1	182	22	0	91	7	626	13	106	0	47	0	1	0	0	0	0	355	0	22	0	0	6	0	0	0	1	0	0	1	0	2	2480
ASV_185	51	0	123	1	1	10	43	6	0	60	1	0	0	8	11	1	109	28	1	540	52	0	22	0	0	7	2	0	10	0	29	10	244	3	0	0	1	39	65	15	2	4	5	29	0	1	0	6	0
ASV_187	1	22	0	0	0	0	0	0	0	0	144	0	0	0	0	0	0	0	0	0	6	0	1	1	1	4031	112	0	0	0	0	0	0	0	0	0	0	215	1	0	0	0	0	0	0	0	0	0	1487
ASV_188	0	0	101	2	74	10	24	0	0	33	0	18	0	8	6	0	56	5	0	26	30	1	27	2	0	0	0	9	12	0	15	0	17	1	0	0	0	20	7	0	0	0	16	0	0	4	93	5	1
ASV_189	40	0	0	58	40	18	5	0	1	85	0	0	10	4	90	53	0	0	166	0	10	4	62	19	0	0	26	16	9	4	2	126	12	19	0	112	1	0	1	4	2	5	24	5	48	0	39	0	0
ASV_19	591	2	211	539	119	707	163	80	256	1567	3	27	147	140	1372	713	41	9	546	1	114	43	1599	2068	80	3	187	604	175	8	83	2399	552	837	0	1994	12	20	11	49	7	72	551	42	1503	18	277	2	28
ASV_191	1	1	44	0	0	32	32	0	0	63	2	0	0	26	28	9	268	9	0	35	0	10	56	2	0	0	0	29	14	0	8	8	0	3	0	0	1	0	123	8	2	9	18	15	0	2	0	18	1
ASV_193	42	0	0	32	0	7	2	0	0	10	0	0	0	0	9	14	0	0	32	0	0	0	5	55	0	0	0	0	1	0	0	30	0	14	0	30	0	0	0	0	0	2	5	0	0	0	0	0	0
ASV_194	27	0	0	0	1	38	101	0	0	3	388	0	4	59	80	1	0	1	0	1	0	26	18	0	0	0	0	11	171	0	0	0	0	18	0	29	1	0	0	0	0	9	169	0	0	0	0	0	0
ASV_196	15	0	0	0	1	1	2	1	0	0	0	0	0	3	5	0	0	0	0	0	0	0	4	0	0	0	0	0	15	0	0	0	0	4	0	0	0	0	1	0	0	4	10	0	5	0	0	0	0
ASV_197	22	0	0	25	0	44	3	0	20	2	104	0	0	6	14	2	0	38	0	0	0	2	4	17	0	17	84	99	0	1	2	0	42	6	0	0	0	0	1	206	4	13	0	37	4	0	106	1	16
ASV_198	1	0	0	0	0	0	0	0	0	0	0	18	0	0	0	0	0	116	0	0	0	0	0	0	0	0	0	0	0	0	0	0	0	0	0	0	93	39	1	0	108	65	0	2	34	0	0	0	0
ASV_199	0	0	0	0	0	13	2	0	0	10	0	0	0	0	0	0	19	0	0	0	0	1	0	0	828	0	0	0	0	1	0	7	17	0	0	0	0	0	6	0	0	0	0	10	0	2	825	2	0
ASV_2	4156	9856	8946	6292	1665	7580	3086	15898	10856	4934	4968	14393	260	6411	1373	12094	2947	105	7927	15272	110	15263	660	326	313	11398	79	4583	207	14343	2233	1077	9575	7228	0	1319	8393	566	10350	13324	8443	4819	1244	332	27	17057	5198	398	8272
ASV_20	471	31	122	463	538	620	97	18	324	1353	3	66	138	97	1312	472	18	0	426	2	53	19	1398	1683	439	26	105	537	93	10	26	1986	249	680	0	1733	5	59	3	38	5	90	497	32	1789	16	211	1	2
ASV_200	0	0	0	0	0	0	0	0	779	0	0	0	0	0	0	4	0	0	0	0	0	0	0	0	0	0	0	0	0	0	0	0	0	0	0	0	0	0	1	0	0	0	0	0	0	0	0	0	0
ASV_201	2	0	29	21	88	26	28	0	15	103	0	0	17	24	102	48	0	0	1	2	13	5	126	129	2	0	0	112	62	0	0	177	19	31	0	162	1	0	1	0	0	2	88	0	87	0	1	0	0
ASV_202	48	0	44	53	0	39	8	0	0	25	0	0	0	0	33	13	0	0	1	0	0	2	41	89	1	0	0	22	2	0	0	55	35	14	0	37	0	0	1	0	0	0	8	18	53	1	57	0	0
ASV_203	110	0	0	101	0	39	27	1	103	91	0	0	41	0	60	57	0	0	0	0	1	21	57	140	0	0	0	0	9	1	0	128	28	51	0	207	0	0	8	4	2	0	22	1	81	0	0	0	0
ASV_204	0	1	0	0	0	58	221	0	7	0	0	0	0	173	51	0	0	0	0	0	1	17	32	0	0	0	0	181	360	0	0	0	0	21	0	0	0	0	0	0	0	9	249	0	0	0	0	1	0
ASV_205	0	0	60	0	106	44	38	15	0	32	0	0	0	26	65	22	0	0	0	1	0	4	54	42	1	0	0	69	24	0	10	42	0	19	0	53	0	0	1	0	0	0	24	0	30	5	0	0	0
ASV_206	19	0	4	42	0	42	68	0	60	49	0	0	3	26	64	23	0	0	1	0	0	7	69	97	0	0	2	47	73	0	0	59	6	24	0	46	1	0	7	0	0	2	102	0	21	2	0	0	0
ASV_207	0	0	1	0	26	1	0	0	0	0	0	0	0	0	0	0	0	0	0	0	1	0	0	0	201	0	0	0	0	0	0	0	0	0	0	0	0	0	0	0	0	0	0	0	14	0	2	0	776
ASV_209	1	0	0	16	0	9	8	0	0	38	0	0	4	0	49	17	0	0	0	0	0	0	48	25	0	0	0	22	3	0	2	56	0	14	0	41	0	0	0	1	0	0	24	0	100	0	54	0	0
ASV_21	298	2	90	258	1	184	58	29	205	649	1	0	22	52	667	214	24	0	258	0	41	3	608	821	3	1	0	318	47	10	34	751	258	255	0	899	2	0	3	1	0	19	201	73	755	4	243	1	1
ASV_210	3	2421	7	5426	3	0	11	7	0	25	1	1	0	1	1	0	0	1	1	2	1	1	669	0	0	1	277	0	0	5	0	0	1	1	0	19	3	59	2	1	2	1	0	0	0	1	0	1	1
ASV_211	0	0	0	0	0	0	0	1	0	3	764	0	0	0	0	0	0	0	0	0	0	0	0	1	0	1	0	0	0	0	0	0	0	0	0	0	0	0	0	0	0	0	0	0	0	0	0	0	0
ASV_212	1	0	30	0	93	28	133	1	0	9	1	0	4	23	40	0	53	1	0	0	0	9	43	30	0	18	2	72	111	1	0	39	30	29	0	56	0	20	0	9	0	5	88	0	11	4	0	0	0
ASV_213	47	0	102	1	0	15	35	12	0	41	1	0	0	10	6	1	94	29	0	408	34	0	14	0	0	16	0	0	7	0	25	9	225	0	0	0	3	0	41	7	0	2	5	18	0	3	0	4	0
ASV_214	2	45	1	879	1	0	11	1	0	2	0	0	0	0	32	0	0	0	0	0	0	1	0	0	0	0	0	0	4	0	1	0	0	1	0	0	0	0	18	0	0	6	5	0	0	0	0	0	0
ASV_216	0	48	43	0	0	13	5	0	0	20	2	0	0	16	27	0	97	0	0	0	0	0	32	0	0	0	0	0	7	0	0	0	0	0	0	0	0	0	66	0	0	0	2	0	0	1	50	7	0
ASV_218	0	0	0	0	0	0	0	0	0	0	0	1	0	1	0	0	0	0	0	0	1	0	1	0	0	0	0	0	0	3	1	0	1	0	0	0	0	0	0	0	0	0	0	1	0	0	0	0	0
ASV_22	0	1	1	1	0	0	1	0	1	0	1	29	8085	0	0	0	0	0	169	3	8	0	1	1	0	0	0	2	1	1	6	0	508	0	0	0	0	0	2	0	0	0	0	0	0	1	0	0	0
ASV_220	19	0	0	0	0	15	116	0	0	9	1	1	0	54	48	0	0	0	2	0	39	17	30	10	0	0	0	29	100	0	6	8	0	4	0	0	0	0	7	0	0	12	92	0	0	0	0	0	0
ASV_222	0	18	0	0	0	1	0	0	0	0	106	0	0	0	0	0	0	0	1	0	3	0	1	1	3	3191	67	0	0	0	0	0	0	0	0	0	0	215	1	0	0	0	0	0	0	0	0	0	1145
ASV_223	82	0	90	0	0	4	24	1	59	10	421	1	1	10	0	0	23	0	0	0	0	9	15	13	0	0	0	0	3	0	4	23	14	3	0	19	0	0	6	0	0	0	8	0	6	1	0	0	0
ASV_224	0	0	0	0	0	0	0	0	0	0	0	0	0	0	0	0	0	0	0	0	0	0	0	0	0	0	0	0	0	0	0	0	0	0	0	0	0	0	0	0	0	0	1	441	0	0	0	0	0
ASV_225	24	0	18	16	0	25	7	0	0	34	0	0	5	6	96	34	162	0	0	0	22	5	47	31	0	0	18	0	9	0	10	68	0	14	0	0	0	0	96	1	2	0	19	0	43	1	0	5	0
ASV_226	1	0	26	13	76	22	26	0	17	75	1	0	10	11	73	35	0	0	1	0	13	2	99	96	3	1	0	91	44	0	0	134	14	25	0	124	1	0	0	1	0	1	49	0	74	0	0	0	0
ASV_227	0	0	22	0	0	1	5	0	7	2	0	19	0	0	0	9	0	2	0	2	22	1	4	12	428	0	840	14	0	0	0	2	53	0	0	0	0	0	0	3	7	35	0	0	0	0	165	0	0
ASV_228	0	0	0	0	0	0	0	1	0	0	0	0	0	0	0	0	0	5	0	0	0	2	1	0	0	0	0	0	0	0	0	0	0	0	0	0	0	20	1	0	0	0	0	8	0	3	0	0	0
ASV_229	4	45	8	11	1	1	2	0	2	25	1	0	1	0	9	3	137	10	4	0	0	4	23	0	1	0	2	1	3	0	29	0	1	0	0	0	0	20	114	0	0	1	7	3	0	1	1	3	5
ASV_23	0	0	0	0	0	0	0	0	0	0	0	0	0	0	0	0	0	0	0	0	0	0	0	0	0	0	0	0	0	0	0	0	0	4	0	0	0	0	1	1	2	1	5	5513	1	0	0	0	1
ASV_230	64	0	0	0	1	69	78	0	0	0	0	42	0	53	30	0	0	0	322	0	1	19	22	0	0	1	0	86	190	0	0	0	0	3	0	0	0	0	0	0	0	0	117	0	0	0	0	0	0
ASV_232	13	1	1	12	0	47	97	0	105	17	0	0	0	40	40	14	0	8	69	0	0	10	21	12	0	20	45	68	101	0	0	32	0	25	0	5	1	0	2	13	4	22	85	11	13	0	61	0	0
ASV_234	194	0	0	0	0	38	18	0	0	89	0	0	7	0	56	52	0	0	0	1	31	0	90	76	0	0	0	10	8	0	0	146	0	60	0	327	0	0	1	0	2	19	23	18	85	0	0	0	0
ASV_235	0	0	52	0	91	32	27	8	0	30	0	0	0	17	44	9	0	0	0	0	0	1	47	32	0	0	0	56	17	0	5	34	0	6	0	44	0	0	0	1	0	0	25	0	20	0	0	0	0
ASV_236	54	218	11	4	2	1	7	1	4	43	1	0	6	0	34	2	340	31	12	0	30	4	24	21	0	0	0	14	4	12	1	0	33	4	0	0	0	0	164	18	0	0	6	24	7	4	2	7	9
ASV_237	17	0	0	0	0	31	99	0	0	2	282	0	1	45	63	0	0	0	0	0	1	24	18	0	0	0	0	9	133	0	0	0	0	15	0	19	0	0	0	0	0	6	121	0	0	0	0	0	0
ASV_238	21	0	87	0	0	0	8	50	0	13	0	0	107	0	9	0	0	0	1	61	23	3	10	32	0	0	0	18	1	0	7	0	6	0	0	0	1	0	5	0	0	6	1	0	0	3	0	1	0
ASV_239	0	37	26	0	0	10	3	0	0	14	3	0	0	11	15	0	83	0	0	0	0	0	15	0	0	0	0	0	3	0	0	0	0	0	0	0	1	0	49	0	0	0	3	0	0	0	34	4	0
ASV_24	0	0	0	0	0	0	0	0	0	0	0	0	0	0	0	0	0	0	0	0	0	0	0	0	0	0	0	0	0	0	0	0	0	1	0	2	1	0	0	0	0	0	7	4918	0	0	0	0	0
ASV_240	0	46	1	659	0	0	9	1	0	1	0	0	0	0	26	0	0	0	0	0	0	1	0	0	0	0	0	0	5	0	0	0	0	1	0	0	0	0	13	0	0	2	1	0	0	0	0	0	0
ASV_241	1	20	0	0	0	27	6	0	2	30	0	0	0	5	147	0	385	10	0	2	0	1	3	27	0	1	3	10	13	3	0	0	0	1	0	0	0	20	170	0	0	0	16	10	0	2	0	8	0
ASV_242	7	2	1	0	474	8	33	0	21	0	0	0	0	32	12	0	0	0	66	0	41	1	8	1	0	0	2	22	55	11	0	0	0	3	0	0	0	0	0	0	0	2	28	0	0	3	0	0	0
ASV_243	45	1	18	27	1	22	8	0	0	22	0	0	0	0	28	9	0	0	0	0	0	1	25	72	0	0	0	13	1	0	0	37	30	8	0	30	0	0	0	0	2	0	6	17	40	0	34	0	0
ASV_244	12	0	144	0	0	17	20	0	67	19	0	0	7	0	0	0	88	0	0	57	121	10	10	15	0	4	0	0	0	7	37	0	9	1	0	0	1	0	19	1	0	20	10	0	0	4	0	3	0
ASV_245	0	0	0	0	0	0	0	0	0	0	0	0	0	0	0	0	0	0	0	0	0	0	0	0	0	0	0	0	0	0	0	0	0	0	0	0	1	0	0	798	0	0	0	0	0	0	0	0	0
ASV_246	13	0	0	10	0	38	75	0	66	18	0	0	0	28	22	14	0	8	59	0	0	10	15	10	1	13	31	56	78	0	0	27	0	14	0	3	0	0	1	4	0	31	69	8	8	1	40	0	0
ASV_247	21	0	0	0	0	22	114	1	0	0	0	0	0	46	42	0	0	0	0	0	0	16	12	0	1	0	0	146	193	0	0	0	1	8	0	0	0	0	0	0	0	5	139	0	0	0	0	0	0
ASV_248	17	0	0	0	0	10	101	0	0	5	0	0	0	45	39	0	0	0	1	0	29	10	23	13	0	0	0	24	80	0	6	7	0	3	0	0	0	0	1	0	0	8	83	0	0	0	0	0	0
ASV_249	49	0	0	2	0	0	0	0	0	59	0	0	0	10	12	21	0	0	40	0	0	7	30	25	0	0	41	35	2	0	0	58	18	17	0	51	1	0	0	1	0	0	20	0	18	0	77	0	0
ASV_25	1	0	0	0	7	0	3	0	0	0	1	0	0	0	1	0	1	0	40	0	0	1	2	1	1	2	0	1	1	1	1	1	0	0	0	0	1	0	0	0	0	0	0	0	0	46	0	0	0
ASV_250	0	0	0	0	1	0	0	0	0	0	0	0	0	0	0	0	0	0	0	0	0	0	0	1	0	0	3	0	0	0	0	0	19	0	0	0	0	0	0	0	0	0	0	0	0	0	0	0	0
ASV_251	0	0	0	0	0	0	0	1	0	0	0	0	0	0	0	0	0	9	0	0	0	3	0	0	0	0	0	0	0	0	0	0	0	0	0	0	0	0	0	0	0	0	0	5	0	0	0	0	0
ASV_252	0	0	0	0	0	0	0	0	0	0	0	0	0	0	0	0	1	0	0	0	0	0	0	0	1189	0	0	7	0	0	0	0	0	0	0	0	0	0	0	0	0	0	0	0	0	0	0	0	0
ASV_253	42	0	0	0	0	68	68	0	0	0	0	31	0	49	20	0	0	0	260	0	0	15	26	1	0	0	0	55	132	0	0	0	1	14	0	0	0	0	0	0	0	0	90	0	0	0	0	0	0
ASV_254	0	0	0	70	0	3	23	0	0	38	0	0	0	12	48	10	0	0	1	0	0	7	49	58	0	0	0	0	28	0	0	91	6	7	0	69	0	0	0	9	0	0	34	0	15	0	0	0	0
ASV_255	0	0	0	0	1	0	0	0	0	1	553	0	0	0	0	0	0	1	0	0	0	0	0	0	0	0	0	0	0	0	0	0	0	0	0	0	0	0	0	0	0	0	0	0	0	0	0	0	0
ASV_256	2	50	9	4	1	1	2	0	2	21	1	0	1	0	6	0	95	10	3	0	1	4	18	0	1	0	0	1	5	0	18	0	1	0	0	0	1	20	89	0	0	1	4	2	0	2	1	1	7
ASV_257	0	0	0	0	0	0	0	0	0	0	0	0	0	0	0	0	0	0	0	0	0	0	0	0	0	0	0	0	0	0	0	0	0	1	0	0	0	0	0	0	0	0	1	319	0	0	0	0	0
ASV_258	35	170	9	1	3	3	8	0	3	39	2	0	6	0	30	2	287	26	5	0	20	3	19	16	0	0	2	11	3	3	0	0	30	7	0	0	0	20	131	14	0	0	4	18	4	7	0	5	4
ASV_259	21	0	28	23	0	24	5	0	0	28	0	0	4	4	66	35	134	0	0	0	13	4	44	22	1	0	6	0	6	0	6	46	0	11	0	0	1	0	69	0	2	0	10	0	31	2	0	4	0
ASV_26	1	217	187	252	1	13	0	1	0	56	1	0	0	27	17	1	106	15	0	0	1	1	16	1	1	0	0	0	5	1	23	0	189	0	0	0	1	0	56	3	0	4148	29	0	0	3	1	7	0
ASV_260	69	0	74	0	0	6	20	0	38	7	317	0	2	13	1	0	18	0	0	0	0	5	15	14	0	0	0	0	2	0	2	16	8	3	0	18	0	0	5	0	0	0	8	0	3	0	0	0	0
ASV_261	49	0	0	0	0	81	119	0	0	0	0	0	0	55	31	0	0	0	0	0	0	18	27	0	0	0	0	52	156	0	0	0	1	18	0	0	0	0	0	1	0	4	116	0	0	0	0	0	1
ASV_262	1	0	0	30	0	10	2	0	0	35	0	0	3	10	56	9	11	0	0	0	0	1	40	122	0	0	0	4	2	0	3	58	81	1	0	165	0	0	0	0	2	0	7	8	98	0	0	0	44
ASV_263	27	0	1	32	1	28	73	1	0	20	0	0	3	22	19	1	0	0	0	0	0	0	32	7	0	1	0	33	41	0	5	43	0	7	0	59	0	0	0	0	2	0	50	0	40	0	0	0	0
ASV_264	45	0	40	0	0	82	265	0	45	3	0	0	0	131	75	0	0	10	1	0	0	37	90	0	0	0	0	206	342	0	0	0	1	31	0	0	0	0	1	0	0	7	261	0	0	0	0	1	0
ASV_265	23	1	0	1	1	26	158	0	28	3	0	0	0	110	33	2	0	5	0	0	0	27	22	18	1	0	0	75	94	1	0	3	0	11	0	0	0	0	18	0	2	0	192	0	5	0	0	0	0
ASV_266	0	0	0	0	0	0	0	0	0	7	0	0	0	0	0	0	0	0	0	1	0	0	0	0	0	0	0	0	0	0	0	0	34	0	0	0	0	0	0	0	0	0	0	0	0	0	14	2	0
ASV_267	21	0	69	0	0	0	2	41	0	5	0	0	89	0	5	0	0	0	0	39	18	1	2	25	0	0	0	14	0	0	5	0	8	0	0	0	2	0	6	0	0	2	0	0	0	0	0	0	0
ASV_268	0	16	1	0	2451	0	0	1	0	0	0	0	0	4	0	2	0	0	0	0	2	0	0	0	39	0	0	2	0	0	0	0	0	1	0	0	0	0	0	0	0	7	0	1	0	0	0	0	1
ASV_269	0	0	0	0	0	0	0	0	0	0	0	0	0	0	0	1	1	0	0	1	0	0	0	0	0	0	2	0	0	0	1	0	0	0	0	0	0	0	0	0	0	6	0	0	0	0	0	0	0
ASV_270	0	3	0	0	1	7	0	0	0	0	0	72	0	0	0	0	0	0	0	0	17	0	0	3	193	19	0	0	0	0	0	0	0	1	0	0	0	20	0	0	0	0	0	0	0	0	37	0	0
ASV_271	7	0	0	0	0	1	6	22	0	0	0	0	1	0	0	0	0	0	0	0	0	1	7	0	278	0	0	54	2	1	0	10	0	0	0	0	0	0	6	0	0	31	1	0	0	0	0	0	0
ASV_272	19	52	171	2	3	19	19	0	7	81	3	0	0	0	19	2	453	0	18	1	0	21	14	96	0	2	2	12	3	1	1	0	7	0	0	0	0	0	189	6	0	1	10	1	0	1	1	4	33
ASV_273	4	0	2	0	360	3	28	0	22	0	0	0	0	12	6	0	1	0	52	0	28	0	5	0	0	0	0	12	43	13	0	0	0	1	0	0	0	0	0	0	0	2	20	0	0	2	0	0	0
ASV_274	1	13	0	0	0	25	7	0	0	30	0	0	0	6	124	0	311	5	0	2	0	4	5	15	0	0	2	7	10	3	0	0	0	0	0	0	0	0	140	0	0	0	14	8	0	3	0	5	0
ASV_275	0	0	0	0	192	2	3	0	57	0	0	0	0	1	0	1	0	0	0	0	0	0	8	0	0	0	0	0	1	0	0	0	10	0	0	0	0	20	3	0	2	1	0	1	0	0	111	1	0
ASV_276	36	0	0	3	0	1	2	0	0	47	0	0	0	5	8	7	0	0	32	0	0	4	19	29	0	0	16	24	2	0	0	36	15	15	0	38	1	0	1	0	0	0	19	0	15	0	45	0	0
ASV_277	0	1	0	0	0	28	162	0	2	0	0	0	0	92	37	1	1	0	0	0	0	18	33	0	0	0	0	109	219	0	0	0	3	22	0	0	0	0	0	0	0	0	137	0	0	0	80	0	0
ASV_278	10	0	106	0	0	12	14	0	64	18	0	0	4	0	0	0	70	0	0	44	98	7	6	6	0	3	0	0	0	4	23	0	7	0	0	0	0	0	15	0	0	18	7	1	0	1	1	0	0
ASV_279	0	0	0	0	0	7	77	0	0	0	0	0	3	9	7	2	335	0	0	0	0	2	9	19	0	0	0	28	19	59	0	0	0	0	0	0	0	0	0	0	2	8	25	0	4	0	0	0	0
ASV_28	96	250	236	0	4	7	26	0	12	36	368	35	71	13	107	75	326	33	1	44	1	7	17	17	4	0	2	1	5	19	12	28	0	3	0	0	1	0	526	4	5	35	15	20	3	3	0	20	77
ASV_280	1	0	0	56	0	8	15	1	0	37	0	0	0	4	35	7	0	0	0	0	0	6	36	44	0	0	0	0	23	0	0	70	4	3	0	56	0	0	0	2	0	0	26	0	14	0	1	0	0
ASV_281	27	0	0	30	0	26	71	1	0	16	0	0	1	23	16	4	0	0	0	0	0	1	29	8	0	0	0	29	39	0	3	32	0	11	0	48	0	0	0	0	0	0	40	0	25	0	0	0	0
ASV_282	0	0	0	0	0	0	0	0	0	0	0	0	0	0	0	0	0	0	0	0	0	0	0	0	0	0	0	0	0	0	0	0	0	0	0	0	0	0	0	638	0	0	0	0	0	0	0	0	0
ASV_283	23	0	0	0	0	22	87	0	0	0	0	0	0	36	46	0	0	0	0	0	0	11	12	0	1	0	0	116	145	0	0	0	0	7	0	0	0	0	0	0	0	2	107	0	0	0	0	0	0
ASV_284	0	0	0	0	0	0	0	0	0	0	0	0	0	0	0	0	0	0	0	0	0	0	0	0	0	0	0	0	0	0	0	0	0	0	0	0	0	0	0	0	0	0	0	0	0	0	0	0	0
ASV_285	26	1	0	0	0	64	174	0	0	0	1	0	0	82	55	0	0	0	1	1	0	8	26	0	0	0	0	166	373	0	0	0	0	11	0	0	1	0	0	0	2	15	180	0	0	0	0	0	0
ASV_286	0	0	0	0	0	44	142	0	0	0	0	0	0	85	40	0	0	0	0	0	0	27	23	0	0	2	0	29	169	0	0	0	0	15	0	0	0	0	0	0	2	27	159	0	0	3	0	0	0
ASV_288	0	0	81	0	0	1	0	0	0	0	0	0	0	0	0	0	0	0	0	0	384	0	2	0	728	10	2	0	0	0	0	0	0	0	0	2	0	0	3	0	0	1	0	14	8	1	0	0	0
ASV_290	56	0	0	16	1	15	32	0	28	22	1	0	3	45	6	5	0	0	0	0	0	8	18	25	1	0	0	7	24	0	0	17	43	6	0	45	0	0	0	0	0	8	28	12	14	0	0	0	0
ASV_291	16	0	0	0	0	26	115	0	18	1	0	0	0	87	25	5	0	5	0	0	0	18	21	11	0	0	0	57	84	0	0	5	0	6	0	0	0	0	10	0	0	0	157	0	3	0	0	0	0
ASV_292	49	0	0	47	244	7	5	0	0	4	0	0	0	12	11	5	0	0	0	0	1	1	13	42	1	0	0	10	5	0	0	9	0	3	0	18	0	0	0	0	0	0	12	0	33	1	0	0	0
ASV_293	32	0	0	0	0	72	80	0	0	0	0	1	0	36	31	0	0	0	0	0	0	21	23	0	0	0	2	37	134	0	0	0	0	19	0	0	0	0	0	0	0	9	96	0	0	0	0	0	0
ASV_294	0	0	0	0	0	0	0	0	0	2	0	0	0	0	0	0	0	0	0	1	0	0	0	0	0	0	0	0	0	0	0	0	24	0	0	0	0	0	0	0	0	0	0	0	0	0	19	1	0
ASV_295	21	0	22	0	0	10	2	0	0	17	0	0	0	1	19	8	0	0	70	0	0	0	10	115	0	0	0	9	9	0	0	28	0	3	0	12	0	0	3	0	0	0	11	0	13	0	63	1	0
ASV_296	0	0	0	10	84	34	13	0	0	30	0	0	0	0	29	0	0	0	0	0	0	0	35	46	0	0	0	9	1	8	0	65	0	19	0	34	0	0	0	1	0	5	15	0	41	0	0	0	0
ASV_297	0	0	0	0	0	0	0	0	0	0	0	0	0	0	0	0	1	0	0	0	0	0	0	0	641	0	0	0	0	0	0	0	0	0	0	24	0	0	0	0	0	0	0	0	0	0	0	0	0
ASV_298	17	0	0	0	0	1	17	15	0	12	0	0	0	10	12	0	0	0	0	0	0	0	10	0	0	1	0	0	31	0	0	16	0	7	0	15	0	0	0	1	0	0	8	0	0	0	31	0	0
ASV_299	31	0	1	0	0	24	85	0	0	0	0	0	0	74	5	0	0	0	0	0	0	18	17	0	0	0	0	22	138	0	0	0	0	8	0	0	0	0	1	0	0	4	100	0	0	0	0	0	0
ASV_3	10	2	41	2	14	40	6	2	1	26	0	1	0	406	10	32	188	14	1	12	14465	3	15	2	0	1	0	1	13	2	35	0	12	18	0	1	2	0	265	1	2	62	5	308	1	4	4	21464	2
ASV_30	220	1	76	201	0	137	28	21	151	521	1	1	17	30	546	145	19	2	187	0	48	6	475	565	2	0	0	215	28	10	23	578	222	233	0	660	1	0	1	1	0	12	128	55	565	5	190	1	0
ASV_300	0	0	1	0	0	7	58	0	0	0	0	0	2	3	5	1	294	0	0	0	0	3	6	14	0	0	3	23	16	52	0	0	0	0	0	0	0	0	0	0	0	4	25	0	5	0	1	0	0
ASV_301	1	0	0	23	0	8	4	0	0	30	1	0	8	2	45	11	8	0	0	0	0	1	37	104	0	0	0	3	2	0	2	51	63	6	0	123	1	0	0	0	0	0	9	7	74	0	0	0	36
ASV_302	31	0	22	0	0	64	190	0	36	3	0	0	0	112	54	0	0	7	0	0	0	19	66	0	0	0	0	157	259	1	0	0	0	24	0	0	0	0	1	0	0	3	205	0	0	0	0	1	1
ASV_303	0	0	30	0	0	0	0	0	0	0	0	0	0	0	0	0	0	0	0	0	0	0	0	0	0	0	0	0	0	0	0	0	0	0	0	0	9	0	1	3	2	1	0	1	1	1	1	1	2
ASV_304	0	0	0	0	0	57	147	20	0	5	0	0	0	45	36	0	0	0	1	0	0	21	18	15	0	0	0	58	203	0	0	0	0	0	0	0	0	0	0	0	0	13	158	0	0	0	0	0	0
ASV_307	0	0	0	0	1	6	0	0	0	1	0	0	0	0	0	0	0	0	0	0	0	0	2	0	0	0	0	0	0	0	0	0	0	0	0	0	0	0	0	0	0	0	0	0	0	0	0	0	0
ASV_31	0	653	37	2296	2	10	5	32	0	15	1	835	1	1	5	0	8	0	232	3	21	4	2	8	0	0	0	23	1	210	0	37	650	0	0	0	6	59	29	634	10213	321	11	0	6	2	309	118	1
ASV_310	0	0	0	0	0	24	92	0	0	0	0	0	1	41	4	0	147	0	0	0	0	11	14	0	0	0	2	40	77	0	0	0	0	0	0	0	0	0	13	1	0	0	100	8	0	0	0	0	0
ASV_312	0	0	0	0	0	0	0	0	0	0	0	0	0	0	0	0	0	0	0	0	0	1	0	0	830	0	0	6	0	0	0	0	0	0	0	0	0	0	0	0	0	0	0	0	0	0	0	0	0
ASV_313	0	0	30	0	0	0	0	1	0	0	0	0	0	0	6	0	0	0	0	0	0	0	0	0	0	0	2	0	0	0	0	0	10	0	0	0	0	0	1	0	0	0	0	0	0	0	0	0	1
ASV_314	0	0	0	1	0	0	0	0	0	0	0	0	0	0	0	0	0	1	0	0	0	0	1	0	1	0	2	0	0	0	0	0	20	0	0	0	0	0	0	0	0	0	0	0	0	0	0	0	0
ASV_315	2	0	0	0	0	25	92	0	0	0	0	0	0	39	2	0	1	0	0	0	0	1	8	13	0	0	0	47	116	0	0	6	0	3	0	17	0	0	0	0	0	0	51	0	9	4	1	0	0
ASV_316	0	0	0	0	0	0	0	0	5	0	0	1	0	1	0	0	0	0	0	0	0	0	0	0	0	0	5	0	0	0	0	0	25	0	0	0	0	0	1	0	0	0	0	0	0	0	0	0	61
ASV_317	20	0	0	24	0	0	0	13	0	0	0	0	0	0	0	0	0	0	0	0	0	0	0	0	0	0	0	0	0	0	0	0	0	0	0	0	0	0	1	0	0	0	0	0	0	0	0	0	59
ASV_318	8	0	0	0	0	0	4	15	0	0	0	0	1	0	0	0	0	0	0	0	0	4	4	0	200	0	0	43	3	6	0	5	0	0	0	0	0	0	1	0	0	30	1	0	0	0	0	0	0
ASV_319	0	10	0	1	1828	0	0	1	0	0	0	0	0	1	0	0	0	0	0	0	4	0	1	0	32	1	0	3	0	0	0	0	1	0	0	0	0	0	0	0	0	5	0	0	0	0	0	0	0
ASV_32	0	0	1	0	0	0	1	0	0	0	3	19	6093	0	1	0	0	0	114	2	4	0	0	1	0	0	0	0	2	1	3	0	380	0	0	0	0	0	1	0	0	0	0	0	0	0	0	0	0
ASV_320	1	0	0	0	0	32	126	0	1	0	0	0	0	100	26	0	1	0	0	1	0	10	28	0	0	0	2	107	229	0	0	0	4	22	0	0	0	20	0	0	0	1	120	0	0	0	52	0	0
ASV_321	0	0	0	0	0	0	0	0	0	0	0	0	0	0	0	0	0	0	0	0	0	0	0	0	0	0	0	0	0	0	0	0	0	0	0	0	0	0	0	0	0	0	0	0	0	0	0	0	0
ASV_322	0	1	0	0	312	0	0	0	0	0	0	0	0	0	0	0	0	0	0	0	0	0	0	1	1	0	0	0	0	0	0	0	0	0	0	0	0	0	0	0	0	0	0	0	0	0	0	0	0
ASV_324	0	32	0	0	0	0	0	0	0	1	274	0	3	6	0	0	0	0	0	1	0	0	0	0	0	1	0	0	0	0	0	0	3	0	0	34	0	0	0	1	0	5	0	6	0	0	0	1	46
ASV_325	17	0	19	0	0	7	1	1	0	10	0	0	0	4	17	10	0	0	52	0	0	0	15	101	0	0	0	9	6	0	0	21	0	4	0	9	0	0	0	0	0	0	5	0	9	0	47	1	0
ASV_326	0	0	0	0	157	2	0	0	33	0	0	0	0	0	0	0	0	0	0	0	0	0	3	0	1	0	0	0	1	0	0	0	4	0	0	0	0	0	1	0	0	0	1	0	0	0	74	1	0
ASV_328	0	0	0	0	1	0	0	0	0	0	0	0	0	0	0	0	0	0	1	0	462	0	0	0	0	0	0	0	0	0	0	0	0	0	0	0	0	0	0	0	0	0	0	0	0	0	0	0	2
ASV_329	1	0	0	0	1	115	226	0	0	0	0	0	0	126	140	0	0	0	0	0	0	11	28	39	1	0	0	63	238	0	0	0	0	10	0	0	1	0	0	0	0	0	274	0	0	0	0	0	0
ASV_33	0	0	0	0	0	0	0	0	0	0	0	0	0	0	0	0	0	0	0	0	0	0	0	0	0	0	0	0	0	0	0	0	0	1	0	1	0	0	0	0	0	0	4	4165	0	0	0	0	0
ASV_330	40	0	0	33	185	7	2	0	0	6	0	0	0	18	7	2	0	0	0	0	0	0	10	36	0	0	0	6	4	0	0	9	0	1	0	11	1	0	0	0	0	0	8	0	19	0	0	0	1
ASV_331	71	0	0	0	0	7	0	0	0	18	0	0	2	0	21	7	0	0	0	0	0	0	39	39	0	0	0	9	0	0	0	50	0	7	0	0	0	0	0	0	0	0	3	0	15	0	0	4	0
ASV_332	25	120	72	0	0	10	5	0	0	12	0	0	0	0	75	0	148	0	0	36	0	0	1	0	0	0	0	0	5	0	0	0	0	1	0	0	0	0	92	0	0	0	5	6	0	0	0	6	0
ASV_333	0	0	1	0	0	2	0	0	0	0	0	0	0	0	0	0	0	0	0	0	0	0	0	0	0	0	1166	0	0	0	0	0	0	0	0	0	0	0	0	0	0	0	0	0	0	0	0	0	0
ASV_336	0	2	43	0	17	1	6	0	0	5	8	0	0	31	5	0	6	1	69	0	0	3	0	22	0	0	0	0	0	0	0	0	24	1	0	0	0	20	0	1	0	1	0	2	0	0	62	1	70
ASV_337	0	0	0	0	0	0	0	0	0	0	0	0	0	0	0	0	1	0	0	0	0	0	0	0	0	0	0	0	0	0	0	0	0	0	0	0	0	0	0	0	0	0	0	0	0	0	0	0	0
ASV_338	0	0	0	0	0	10	2	0	0	0	0	0	11	8	0	0	0	0	0	0	0	4	2	0	1	0	0	12	13	0	0	0	0	0	0	0	0	0	0	0	2	0	7	0	0	0	0	0	0
ASV_339	1	0	0	0	0	5	0	0	0	0	0	0	0	0	0	60	0	0	0	0	0	0	0	0	0	0	0	0	0	0	0	0	484	0	0	0	0	0	0	0	0	1	0	10	0	0	0	2	0
ASV_34	8	240	434	0	484	8	29	23	82	39	132	98	18	1	65	2	392	106	50	24	98	0	41	32	284	66	144	25	17	37	13	10	57	11	0	42	3	78	221	6	4	16	14	86	61	5	73	6	95
ASV_340	0	0	0	0	0	24	48	0	0	0	0	0	0	19	4	1	142	0	1	0	0	10	12	0	0	0	2	43	60	0	0	0	0	0	0	0	0	0	8	0	2	0	72	11	0	0	0	0	0
ASV_342	13	0	0	0	0	1	17	14	0	5	0	0	0	11	7	0	0	0	0	0	0	0	12	0	0	0	0	0	21	0	0	14	0	12	0	14	0	0	0	0	0	0	8	0	0	0	31	0	0
ASV_343	0	0	0	0	0	0	0	0	0	0	0	0	0	0	0	0	0	0	0	0	0	0	0	0	0	0	0	0	0	0	0	0	0	0	0	0	8	0	0	0	0	0	0	1	129	0	0	0	0
ASV_344	0	0	0	0	0	0	0	0	0	0	0	0	0	0	0	0	0	0	0	0	0	0	0	0	0	0	0	0	0	0	0	0	0	0	0	0	0	0	0	0	0	0	0	0	0	0	0	0	0
ASV_345	22	0	0	0	0	54	148	0	0	0	0	0	0	59	32	0	0	1	0	0	0	5	26	0	1	1	0	116	290	0	0	0	0	6	0	0	0	0	0	1	0	10	150	0	0	0	0	0	0
ASV_346	0	1	0	0	0	4	0	0	0	0	0	38	0	0	0	0	0	0	0	0	14	0	0	1	135	6	0	0	0	0	0	0	0	0	0	0	0	0	0	0	0	0	0	0	0	0	23	0	0
ASV_347	0	0	0	0	0	31	101	0	0	0	0	0	0	64	29	1	0	0	1	0	0	15	35	0	0	2	0	26	139	0	0	0	0	6	0	0	0	0	0	0	0	24	127	0	0	0	0	0	0
ASV_348	0	0	0	0	0	0	0	0	0	3	303	0	0	0	0	0	0	0	0	1	0	0	1	0	0	0	0	0	0	0	0	0	0	0	0	0	0	0	0	0	0	0	0	0	0	0	0	0	0
ASV_349	46	0	0	0	1	9	44	0	32	13	1	0	6	27	10	5	0	0	0	0	0	2	10	22	0	0	0	40	40	0	3	16	0	6	0	32	1	0	0	0	0	0	29	0	4	0	1	0	0
ASV_35	166	2	113	0	96	536	1606	1	2	1	1	0	6	954	393	0	2	0	1	1	3	163	410	19	4	5	2	959	2364	0	0	1	30	67	0	24	0	0	13	12	2	91	1704	0	0	0	1	1	1
ASV_350	17	99	63	0	0	15	7	0	0	12	0	0	0	0	59	1	126	0	0	32	0	0	0	0	0	0	0	0	7	0	0	0	0	0	0	0	0	0	70	0	0	0	2	3	0	0	0	4	0
ASV_351	0	0	0	0	311	0	0	0	0	0	0	0	0	0	0	0	0	0	0	0	0	0	0	0	0	0	0	0	0	0	0	0	0	0	0	0	0	0	0	0	0	0	0	0	0	0	0	0	0
ASV_352	0	0	0	0	0	53	141	17	0	3	0	0	0	30	32	0	0	0	0	0	0	15	16	9	0	0	0	50	154	0	0	0	0	0	0	0	0	0	0	0	0	9	111	0	0	0	0	0	0
ASV_353	44	0	0	12	0	12	23	0	14	15	0	0	2	28	4	2	0	0	0	0	0	8	15	14	0	0	2	4	18	0	0	11	29	1	0	35	0	0	0	1	0	13	25	5	13	0	0	0	0
ASV_354	0	0	25	0	0	0	0	0	0	1	0	0	0	0	6	0	0	0	0	0	0	0	0	0	0	0	0	0	0	0	0	0	8	0	0	0	0	0	1	0	0	0	0	0	0	0	0	0	0
ASV_355	0	0	0	0	0	6	0	0	0	0	0	0	0	0	0	0	0	0	0	0	0	0	1	0	0	0	0	0	0	0	0	0	0	0	0	0	0	0	0	0	0	0	0	0	0	1	0	0	0
ASV_356	0	0	0	0	1	0	0	0	0	0	0	0	0	0	0	0	0	0	0	0	374	0	0	0	0	0	0	0	0	0	0	0	0	0	0	0	0	0	0	0	0	0	0	0	0	0	0	0	3
ASV_358	0	156	21	0	0	0	5	114	28	12	0	0	0	0	22	1	40	9	0	1	0	0	0	6	0	0	0	0	1	0	1	0	0	0	0	0	1	0	94	0	0	0	2	0	0	2	0	4	50
ASV_359	3	0	46	0	3	3	5	0	5	0	0	5	0	5	1	3	32	0	3	0	0	7	14	0	307	0	0	4	0	1	0	0	0	0	0	0	1	0	0	3	0	0	3	0	0	1	0	0	26
ASV_36	1	0	0	0	6	0	2	1	0	0	0	0	0	0	0	0	0	0	33	0	0	0	1	1	0	1	0	0	1	2	2	0	1	0	0	0	0	0	0	0	0	2	0	0	0	30	1	0	0
ASV_361	1	0	1	0	0	16	72	0	0	1	0	0	0	32	9	3	97	0	0	0	1	15	24	13	0	0	0	79	94	0	0	10	0	8	0	0	0	0	0	0	0	6	100	0	8	0	0	0	0
ASV_362	1	0	0	76	0	22	36	14	0	10	0	0	0	9	32	12	0	0	0	0	0	11	38	89	0	25	0	36	18	0	0	67	65	10	0	23	0	0	0	0	0	0	22	0	30	0	95	0	0
ASV_363	0	0	0	0	0	0	0	0	0	0	0	0	14	0	12	0	0	0	0	0	0	0	0	0	0	0	0	0	1	0	0	0	0	0	0	0	0	20	0	0	0	0	0	1	211	0	0	0	0
ASV_364	0	0	40	0	11	0	5	0	0	5	7	0	0	13	5	0	6	0	68	0	0	4	0	17	0	0	0	0	0	0	0	0	13	4	0	0	0	0	1	2	0	0	0	1	0	1	54	0	49
ASV_365	0	0	0	10	69	34	9	0	0	22	0	0	0	0	26	0	0	0	0	0	0	1	19	32	0	0	0	7	1	9	0	51	0	7	0	19	0	0	0	0	0	11	5	0	28	0	0	0	1
ASV_366	0	0	0	30	0	0	0	0	0	0	0	0	0	0	4	0	0	0	0	0	0	1	2	0	0	0	32	0	0	0	0	0	28	0	0	0	0	0	0	0	0	5	0	0	0	0	0	0	0
ASV_367	0	0	0	0	0	27	133	0	29	0	0	0	0	54	48	0	0	0	0	0	1	8	14	0	0	0	0	46	128	0	0	0	0	11	0	0	0	0	0	0	0	10	85	0	0	0	1	0	0
ASV_37	0	0	0	0	0	0	0	0	0	0	0	0	0	0	0	0	0	0	0	0	0	0	0	0	0	0	0	0	0	0	0	0	0	1	0	1	0	0	0	0	0	0	3	3810	0	0	0	0	1
ASV_370	0	0	0	0	0	0	0	0	0	0	0	0	0	0	0	0	0	0	0	0	0	0	0	0	465	0	0	0	0	0	0	0	0	0	0	10	0	0	0	0	0	0	0	0	0	0	0	0	0
ASV_371	15	0	0	18	0	0	0	6	0	0	0	0	0	0	0	0	0	0	0	0	0	0	0	0	0	0	0	0	0	0	0	0	0	0	0	0	0	0	3	0	2	0	0	0	0	0	0	0	56
ASV_372	0	0	33	0	0	0	0	0	0	0	0	0	0	0	0	0	0	0	0	0	0	0	0	0	0	0	0	0	0	0	0	0	0	0	0	0	6	0	1	2	0	1	1	0	0	0	0	0	0
ASV_375	0	0	0	0	251	0	0	0	0	0	0	0	0	0	0	0	0	0	0	0	0	0	0	0	0	0	0	0	0	0	0	0	0	0	0	0	0	0	0	0	0	0	0	0	0	0	0	0	0
ASV_376	0	0	0	0	0	1	0	0	0	0	0	0	0	0	0	0	0	0	0	0	0	0	0	0	0	0	904	0	0	0	0	0	0	0	0	0	0	0	0	0	0	0	0	0	0	0	0	0	0
ASV_378	1	1	0	1	293	0	0	0	0	0	0	0	0	0	0	0	0	0	0	0	0	0	0	0	0	0	0	0	0	0	0	0	0	0	0	0	0	0	0	0	0	0	0	0	0	0	0	0	0
ASV_379	0	0	0	1	0	0	2	0	0	0	1	0	0	0	2	746	0	0	0	0	78	0	0	0	0	0	0	0	0	5	0	0	0	0	0	0	1	0	0	1	0	0	0	0	0	0	0	0	0
ASV_38	0	0	0	0	0	0	0	0	0	0	0	0	0	0	0	0	0	0	0	0	0	0	0	0	0	0	0	0	0	0	0	0	0	0	0	2	0	20	0	1	2	0	7	4124	0	2	0	0	1
ASV_381	0	0	0	0	0	4	0	0	0	0	0	1	0	0	0	0	0	0	0	0	0	0	0	0	0	0	1817	0	0	0	0	0	0	0	0	0	0	0	0	0	0	0	0	0	0	0	0	0	0
ASV_382	0	0	0	0	0	19	37	0	32	12	1	30	0	52	9	0	125	2	0	0	0	2	7	1	0	0	0	43	34	1	0	4	0	4	0	0	0	20	22	0	0	1	39	0	0	2	0	1	0
ASV_384	0	0	0	0	323	0	1	0	0	0	0	46	0	0	0	0	0	1	0	0	0	1	0	1	0	0	0	0	0	0	0	0	0	0	0	0	0	0	0	0	0	0	0	0	0	0	0	0	0
ASV_386	0	118	16	0	0	1	2	95	28	11	0	0	0	0	18	0	33	6	0	0	0	0	0	7	0	0	0	0	1	0	1	0	0	0	0	0	1	0	81	0	0	0	4	0	0	0	0	7	25
ASV_388	0	0	0	22	289	0	2	0	0	0	0	0	0	1	0	0	0	0	0	0	0	0	0	0	0	0	0	0	0	0	0	0	1	0	0	0	0	0	0	0	0	0	2	0	0	1	0	0	0
ASV_390	0	0	0	0	0	0	2	0	0	0	0	0	0	0	3	1	19	0	0	0	0	1	8	0	0	19	0	25	4	0	0	5	0	0	0	19	0	0	0	0	0	0	9	0	0	0	0	0	0
ASV_392	0	19	0	0	0	0	0	0	0	1	213	0	1	8	0	0	0	0	0	0	0	0	0	0	0	0	0	0	0	0	0	0	2	0	0	26	0	0	0	3	0	5	0	8	0	0	0	0	31
ASV_393	0	0	0	0	0	0	0	0	0	1	331	0	0	0	0	0	0	0	0	0	0	0	0	0	1	0	6	0	0	0	1	0	0	0	0	0	0	0	0	0	0	0	0	0	0	0	0	0	0
ASV_394	0	0	0	0	0	0	0	0	0	0	0	0	0	0	0	0	0	0	0	0	0	0	0	0	0	0	0	0	0	0	0	0	0	0	0	0	0	0	0	0	0	0	0	0	0	0	0	0	0
ASV_395	27	0	0	0	0	23	52	0	0	0	0	0	0	69	6	0	0	0	0	1	0	15	17	0	0	0	0	16	93	1	0	0	0	7	0	0	0	0	0	0	0	5	71	0	0	0	0	0	0
ASV_396	0	0	0	14	92	11	0	0	0	12	0	0	0	1	18	5	0	0	0	1	0	0	17	11	0	0	0	0	0	0	0	16	42	10	0	14	0	0	0	0	0	0	3	1	0	0	0	0	0
ASV_397	0	0	0	31	0	0	0	0	192	0	0	0	0	0	0	0	0	0	0	0	0	0	0	0	0	0	0	0	0	0	0	0	0	0	0	0	0	0	0	16	0	0	0	0	0	0	0	0	0
ASV_398	0	0	0	0	0	0	0	0	0	0	0	0	0	0	0	0	0	0	0	0	0	0	0	0	0	0	0	0	0	0	0	0	1	0	0	0	5	0	1	0	0	0	0	0	95	0	0	0	0
ASV_399	1	0	0	0	0	17	65	0	0	1	0	0	0	32	0	0	1	0	0	0	0	3	6	11	0	0	0	31	93	0	0	3	0	1	0	12	0	0	0	0	0	1	31	0	7	1	0	0	0
ASV_4	1364	935	563	1351	421	1434	914	166	891	2679	11	451	284	643	2585	1289	378	39	931	5	112	208	2903	3225	664	4	200	1246	982	17	173	4579	643	1587	0	3949	23	117	23	221	14	325	1604	177	2906	30	689	5	207
ASV_40	1	188	140	201	1	8	1	0	0	39	1	0	0	15	19	0	94	12	0	0	0	0	6	0	0	0	0	0	2	0	20	0	148	0	0	0	2	0	48	1	0	3240	27	0	0	4	0	2	0
ASV_401	0	0	0	0	0	0	0	0	0	0	0	33	0	0	0	0	0	0	0	0	0	0	1	1	0	0	0	0	0	0	0	0	0	3	0	0	0	0	0	23	0	0	0	0	0	0	0	0	0
ASV_402	0	1	0	9	180	0	0	0	0	3	0	0	0	0	0	0	0	0	0	0	0	0	2	0	0	0	0	0	0	0	0	0	0	0	0	0	0	0	0	7	0	0	0	0	11	0	0	0	0
ASV_403	0	0	0	0	231	0	0	0	0	0	0	0	0	0	0	0	0	0	0	0	0	0	0	0	0	0	0	0	0	0	0	0	0	0	0	0	0	0	0	0	0	0	0	0	0	0	0	0	0
ASV_404	55	0	0	0	0	4	0	0	0	12	0	0	2	0	16	7	0	0	0	0	0	0	37	32	0	0	0	6	1	0	0	39	0	1	0	0	0	0	0	0	0	0	3	0	12	0	0	1	0
ASV_405	0	0	0	0	243	0	0	0	0	0	0	0	0	1	0	0	0	0	1	0	0	0	0	0	0	0	0	0	0	0	0	0	0	0	0	0	0	0	0	0	0	0	0	0	0	0	0	0	0
ASV_406	0	0	0	0	0	3	0	0	0	0	0	0	0	0	0	28	0	1	0	0	0	0	0	0	0	0	0	0	0	1	0	1	350	0	0	0	0	0	0	0	0	0	0	8	0	0	0	4	0
ASV_407	1	0	0	0	0	9	53	0	0	1	0	0	0	20	9	3	74	1	0	0	0	10	17	13	0	0	0	67	68	0	0	7	0	7	0	0	0	0	0	0	0	4	81	0	6	0	0	0	1
ASV_408	1	0	0	0	0	24	104	0	20	0	0	0	0	41	35	0	0	0	0	0	0	9	12	0	0	0	0	46	94	0	0	0	0	4	0	0	0	0	0	0	0	12	59	0	0	0	0	0	0
ASV_409	0	0	4	0	197	0	2	0	0	1	0	0	0	0	0	0	0	0	0	0	0	0	4	0	0	0	0	0	0	0	3	0	0	0	0	0	0	0	1	0	0	0	0	0	0	0	0	0	0
ASV_41	129	2	61	2	2	931	1946	0	0	1	1	2	14	1221	409	4	20	0	3	0	3	219	307	1	2	5	3	1474	3312	0	2	1	166	71	0	0	1	20	0	0	0	85	2027	11	0	0	0	1	0
ASV_411	0	0	0	0	0	0	0	0	2	0	0	0	0	1	0	0	0	0	0	0	0	0	0	0	0	0	5	0	0	0	0	0	15	0	0	0	0	0	0	1	0	0	0	0	0	0	0	0	46
ASV_413	0	0	0	0	0	25	49	0	0	0	0	0	0	9	33	0	0	1	68	0	0	29	23	0	0	1	0	94	67	0	0	0	0	15	0	0	0	0	0	0	0	5	54	0	0	0	0	0	0
ASV_414	0	0	0	12	0	15	57	0	0	0	0	0	3	12	33	0	0	5	0	0	0	9	8	0	0	0	0	53	37	0	0	6	0	7	0	32	0	0	0	0	0	0	44	0	11	0	0	0	1
ASV_415	1	0	1	0	1	0	0	0	0	0	1	0	0	0	1	0	49	0	0	0	0	0	0	1	0	0	0	0	0	0	2	0	0	0	0	0	0	0	3	0	0	1	0	0	0	0	0	4	0
ASV_416	0	0	0	0	0	0	0	0	0	0	224	0	0	0	0	0	1	0	0	0	0	0	0	0	0	0	0	0	0	0	0	0	0	0	0	0	0	0	0	0	0	0	0	0	0	0	0	0	0
ASV_417	0	0	0	0	0	3	1	0	0	0	0	0	8	3	0	0	0	0	0	0	0	1	2	0	0	0	0	11	7	0	0	0	0	0	0	0	0	0	0	0	0	0	5	0	0	0	0	0	0
ASV_419	0	0	0	0	0	0	0	0	28	2	0	97	0	1	0	0	0	11	0	6	0	0	2	0	234	8	0	0	0	0	0	0	0	0	0	0	0	20	0	0	0	11	0	0	0	0	0	0	0
ASV_42	1	2	0	0	0	1	2	1	0	0	3	22	6242	0	0	2	1	0	0	0	11	1	0	1	2	0	0	1	2	4	1	0	0	0	0	0	0	0	0	0	0	0	0	0	0	0	0	0	0
ASV_421	0	0	117	140	0	0	0	0	0	1	0	0	0	0	0	0	0	0	0	0	0	0	0	0	0	0	2	0	0	0	0	0	0	0	0	0	1	0	0	0	0	0	0	0	0	0	0	0	0
ASV_422	1	1	0	0	136	17	18	0	0	0	0	0	0	1	20	0	1	0	1	0	0	0	5	0	0	0	0	3	25	0	4	1	0	0	0	0	0	0	0	0	0	9	23	0	0	0	0	0	0
ASV_423	34	0	0	0	0	1	14	0	2	7	0	0	0	9	1	14	0	0	1	0	0	8	5	3	0	0	0	1	17	0	0	20	0	6	0	17	0	0	0	0	0	0	26	0	16	0	77	0	0
ASV_425	0	0	130	0	0	0	0	0	0	0	0	0	0	0	0	0	0	0	0	0	751	0	0	0	0	0	0	0	0	0	0	0	0	0	0	0	0	0	0	3	0	0	0	0	0	0	0	2	189
ASV_426	1	0	0	0	0	8	0	0	0	17	0	0	0	6	9	1	1157	0	148	0	0	0	9	11	1	0	0	0	1	1	3	31	6	7	0	7	0	0	0	0	0	1	5	0	12	3	31	0	0
ASV_427	1	0	0	0	0	1	2	0	0	3	0	34	0	0	2	0	0	0	0	0	0	0	1	1	0	0	0	0	1	0	0	31	0	0	0	1	0	0	0	0	0	0	2	0	5	0	0	0	0
ASV_428	0	0	1	0	0	0	0	0	151	0	0	0	0	114	0	0	0	0	0	0	0	10	0	0	0	0	0	0	0	0	0	5	50	0	0	0	0	20	0	0	2	0	0	0	0	0	1	0	0
ASV_43	285	1	316	88	0	1	1	261	15	7	491	218	7	0	21	0	37	22	266	3	20	2	6	10	462	3	29	18	3	0	0	0	17	1	0	0	1	0	52	11	2	0	3	16	0	4	73	2	141
ASV_430	1	0	0	11	250	0	2	1	0	0	0	0	0	2	0	0	0	0	0	0	0	0	0	0	0	0	0	0	0	0	0	0	0	0	0	0	0	0	0	0	0	0	0	0	0	0	0	0	0
ASV_431	0	0	0	0	112	0	1	0	0	0	0	0	0	10	0	0	0	0	0	0	0	0	1	0	0	0	0	0	0	0	0	4	0	0	0	0	0	0	1	0	0	0	0	0	0	0	0	0	0
ASV_432	0	0	0	0	0	3	0	0	0	0	0	0	0	0	0	0	0	0	0	0	0	0	0	0	0	0	1408	0	0	0	0	0	0	0	0	0	0	0	0	0	0	0	1	0	0	0	0	0	0
ASV_434	42	0	0	0	0	31	26	0	0	0	0	0	0	10	32	0	0	0	0	0	0	5	8	0	0	0	0	15	55	0	0	0	0	6	0	0	0	0	0	0	0	0	62	0	0	0	0	0	0
ASV_435	20	0	1	0	0	12	67	0	3	0	0	0	0	39	20	0	0	0	0	0	1	11	9	0	0	0	0	29	122	0	0	0	0	11	0	0	0	0	0	0	0	1	53	0	0	0	0	0	0
ASV_436	0	0	0	0	0	33	35	0	33	0	0	0	3	32	0	0	0	0	0	1	0	5	6	0	0	0	0	25	25	0	0	0	0	7	0	0	0	0	0	0	0	26	12	0	0	0	0	0	0
ASV_437	0	108	0	0	0	0	0	0	22	3	0	0	0	0	12	1	57	0	0	0	0	0	0	0	0	0	2	0	0	0	0	0	6	0	0	0	0	0	50	0	2	0	0	11	0	0	0	3	22
ASV_438	24	0	0	0	0	0	4	0	0	1	187	0	5	0	0	0	0	0	0	0	0	0	0	0	0	1	0	0	0	0	0	0	0	0	0	0	0	20	0	0	0	0	0	0	0	0	0	0	0
ASV_44	79	188	175	0	4	3	19	1	9	33	274	22	56	11	83	55	256	17	0	35	1	7	7	7	2	1	2	0	10	16	9	22	1	8	0	0	1	20	414	5	2	13	10	17	2	4	0	17	64
ASV_440	33	0	0	0	0	11	32	0	22	13	0	0	2	18	7	3	0	0	0	0	0	1	9	19	0	0	0	22	32	0	3	15	0	3	0	31	0	0	0	0	0	0	20	0	3	4	0	0	0
ASV_441	0	0	0	0	0	0	3	0	0	0	0	0	0	0	3	0	18	0	0	0	0	1	2	0	0	19	0	9	3	0	0	5	0	0	0	15	0	0	0	0	0	0	10	0	0	0	0	0	0
ASV_442	0	0	0	0	0	0	0	0	0	0	0	0	0	0	0	0	1	0	0	0	1	0	0	0	0	0	0	0	0	0	0	0	0	0	0	0	0	0	0	0	0	0	0	0	0	0	0	0	0
ASV_444	0	0	0	0	0	0	0	0	0	0	0	0	0	0	0	0	0	0	0	0	0	0	0	0	0	0	0	0	0	0	0	0	0	0	0	0	0	0	0	0	0	0	0	0	0	0	0	0	0
ASV_445	0	0	0	15	0	1	0	0	0	0	0	0	0	0	3	0	0	0	0	0	0	0	0	0	0	0	23	0	0	0	0	0	25	0	0	0	0	0	0	0	0	5	0	0	0	0	0	0	0
ASV_446	0	0	0	0	0	0	0	0	0	0	0	0	0	0	0	9	0	0	0	0	0	0	6	0	0	0	0	10	0	1	0	6	0	0	0	20	0	0	0	0	0	0	0	0	0	0	0	0	0
ASV_448	0	0	0	0	0	0	0	0	0	0	0	0	0	0	0	0	0	0	0	0	0	0	0	0	0	0	0	0	0	0	0	0	0	0	0	0	0	0	1	0	0	0	0	0	0	0	0	0	0
ASV_45	0	0	0	0	0	0	0	0	0	0	1	24	4603	0	0	0	1	1	115	0	10	0	0	1	0	0	0	1	5	3	0	0	503	0	0	0	0	0	0	0	2	0	0	0	0	1	0	0	0
ASV_450	0	0	0	0	0	0	0	0	0	0	1	0	0	0	2	506	0	0	0	0	54	0	0	0	0	0	0	0	0	10	0	0	0	0	0	0	0	0	0	1	0	0	1	0	0	0	0	0	0
ASV_451	0	0	1	0	1	80	0	0	25	148	1	0	0	0	11	10	43	0	0	2	0	5	5	10	0	0	0	0	0	6	0	0	0	0	0	0	0	0	0	0	0	0	0	0	0	3	0	0	2
ASV_452	0	0	0	0	232	0	0	0	0	4	0	0	4	0	0	0	18	0	0	0	0	0	0	0	0	4	0	0	0	0	0	0	0	0	0	0	0	0	0	0	0	0	0	0	0	0	0	0	0
ASV_453	0	0	0	0	0	13	29	0	23	14	0	29	0	29	9	1	99	0	0	0	0	1	5	0	0	0	0	41	21	0	0	5	0	10	0	0	0	20	14	0	0	0	33	0	0	0	0	1	0
ASV_454	0	0	49	0	0	11	8	0	0	0	0	0	5	1	1	0	79	0	0	0	0	7	4	0	0	0	0	0	3	0	0	22	0	0	0	0	0	0	1	0	0	0	0	0	0	0	1	1	0
ASV_455	0	0	0	0	0	0	0	0	14	0	0	0	0	0	0	0	0	0	0	0	0	0	0	0	433	0	0	0	0	0	0	0	0	0	0	0	0	0	0	0	0	0	0	0	0	0	0	0	0
ASV_456	0	0	0	1	1	0	0	0	0	0	0	0	0	0	0	0	0	0	1	0	0	0	0	0	1	1	3	0	0	7	0	0	1	0	0	0	0	0	0	2	0	1	0	0	0	0	2	0	0
ASV_457	1	1	0	0	0	24	47	0	0	0	0	0	0	11	22	0	0	0	65	0	0	26	19	0	1	0	2	73	49	0	0	0	0	14	0	0	0	0	0	0	0	5	42	0	0	0	0	0	0
ASV_459	0	0	0	0	0	0	0	0	0	0	0	0	0	0	0	0	0	0	0	0	0	0	3	11	0	0	0	0	5	0	0	0	0	0	0	0	1	0	1	0	0	0	0	0	0	0	0	0	0
ASV_46	0	0	0	0	0	0	0	0	0	0	0	0	0	0	0	0	0	0	0	0	0	0	0	0	0	0	0	0	0	0	0	0	0	1	0	1	0	0	0	0	0	1	6	3688	0	0	1	1	0
ASV_460	0	73	0	0	0	0	0	0	15	6	0	0	0	0	9	2	47	0	0	0	0	0	0	0	0	0	0	0	0	0	0	0	8	1	0	0	0	0	40	0	0	0	0	10	0	0	0	1	20
ASV_461	0	0	0	10	150	0	0	0	0	2	0	0	0	0	1	0	0	0	0	0	0	0	3	0	0	0	0	0	0	0	0	0	0	0	0	0	0	0	0	3	0	0	0	0	9	0	0	1	0
ASV_462	0	0	0	25	0	0	0	0	150	0	0	0	0	0	0	0	0	0	0	0	0	0	0	0	0	0	0	0	0	0	0	0	0	0	0	0	0	0	0	12	0	0	0	0	0	0	0	0	0
ASV_465	0	0	0	0	0	42	0	0	0	1	0	0	0	0	0	0	0	0	144	0	0	3	0	0	0	0	0	83	0	0	0	0	0	0	0	0	0	0	0	0	0	0	0	0	0	0	0	1	0
ASV_466	0	0	0	0	0	6	33	0	0	0	0	0	0	10	4	5	0	0	0	0	0	1	5	17	0	0	0	38	18	0	0	9	0	0	0	0	1	0	0	0	0	0	26	0	13	0	0	0	0
ASV_467	3	0	36	0	1	3	5	0	6	1	0	2	0	12	1	1	26	0	0	0	1	4	10	1	218	0	0	5	1	2	0	0	0	1	0	0	0	0	1	2	0	1	1	0	0	0	0	0	17
ASV_469	0	0	0	18	0	5	2	0	0	26	0	0	0	0	28	5	0	0	0	0	0	0	10	20	0	0	0	8	0	0	0	31	0	3	0	78	1	0	0	0	0	0	4	0	0	0	0	0	0
ASV_470	0	0	0	0	111	10	14	0	0	0	0	0	0	4	24	0	0	0	0	0	0	0	3	0	0	0	0	1	21	0	2	0	0	0	0	0	0	0	0	0	0	7	21	0	0	0	0	0	0
ASV_471	0	0	1	0	0	4	2	0	1	0	0	0	0	0	0	4	420	0	0	0	0	1	5	0	0	0	3	3	1	0	0	0	0	6	0	1	0	0	0	0	0	0	0	0	0	0	0	0	0
ASV_472	0	0	0	0	0	0	0	0	0	3	0	0	0	0	0	0	0	0	0	0	4	0	0	5	0	0	0	0	0	0	0	0	0	0	0	0	0	0	0	0	0	1	0	0	0	0	0	0	0
ASV_473	19	0	0	0	0	13	45	0	1	0	0	0	2	32	13	1	0	0	0	0	0	5	8	0	0	0	2	28	98	0	0	0	0	1	0	0	0	0	0	1	0	2	48	0	0	0	0	0	0
ASV_474	0	0	0	0	0	0	0	0	0	0	0	1	17	0	0	0	0	0	0	5	0	0	0	1	0	0	0	5	0	0	0	0	0	0	0	0	0	0	0	0	0	0	0	0	0	0	0	0	0
ASV_476	20	0	0	0	0	0	2	0	0	1	153	0	9	0	0	0	0	0	0	0	0	0	0	0	0	0	0	0	0	0	0	0	0	0	0	0	0	0	0	0	0	0	0	0	0	0	0	0	0
ASV_477	0	0	0	0	0	0	0	0	0	0	1	27	0	0	0	0	0	0	0	0	0	0	2	0	0	0	0	0	0	0	0	0	0	6	0	0	0	0	0	13	0	0	0	0	0	0	0	0	0
ASV_478	0	0	0	1	0	0	3	0	0	1	0	26	0	1	1	0	0	0	0	0	0	0	1	2	0	0	0	1	1	0	0	27	0	0	0	0	0	0	0	0	0	0	2	0	4	0	0	0	0
ASV_479	0	0	0	11	80	10	0	0	0	14	0	0	0	0	14	2	0	0	0	0	0	0	10	9	0	0	0	0	0	0	0	12	37	4	0	7	0	20	0	0	0	0	4	0	0	1	1	0	0
ASV_48	0	487	33	1846	0	8	4	22	0	12	0	634	0	0	6	0	6	0	173	1	29	2	3	7	0	0	0	13	0	162	0	33	466	3	0	0	3	59	28	490	7496	262	5	0	4	1	259	85	1
ASV_480	27	0	0	0	0	1	0	0	0	0	0	0	4	0	1	0	0	0	0	0	0	3	3	0	0	0	0	0	2	0	1	0	0	1	0	0	1	0	0	1	0	0	1	0	0	1	0	0	0
ASV_481	27	0	0	0	0	13	38	0	0	5	0	0	0	50	1	0	0	0	0	0	0	0	3	1	0	0	0	11	21	0	8	7	0	0	0	0	0	0	0	0	0	0	16	0	6	0	0	0	0
ASV_482	0	0	0	0	0	0	0	0	20	1	0	71	0	3	0	0	0	3	0	5	0	0	2	2	180	11	0	0	0	0	0	0	0	0	0	0	0	0	0	1	0	13	0	0	0	0	0	0	0
ASV_484	0	0	0	0	0	0	0	0	0	0	0	0	0	0	0	0	0	0	0	0	0	0	0	0	0	0	0	0	0	0	0	0	0	0	0	0	0	0	0	0	0	0	0	0	0	0	0	0	0
ASV_485	0	0	0	7	0	10	35	0	0	0	0	1	3	16	24	0	0	4	0	0	0	7	11	0	0	0	0	42	23	0	0	4	0	4	0	22	0	0	0	0	0	0	35	0	8	0	0	0	1
ASV_486	0	1	1	0	0	0	0	0	0	0	0	0	0	0	0	0	0	0	0	0	0	0	0	0	0	0	0	0	0	0	0	0	0	0	0	0	0	0	0	1	0	0	0	0	0	0	0	0	0
ASV_488	0	0	0	0	240	0	0	0	0	0	0	0	0	0	0	0	0	0	0	0	0	0	0	0	0	0	0	0	0	0	0	0	0	0	0	0	0	0	0	0	0	0	0	0	0	0	0	0	0
ASV_491	20	1	0	0	0	1	0	0	60	5	0	0	0	0	19	0	68	12	0	0	0	0	0	0	0	0	0	0	0	0	0	0	0	0	0	0	0	0	43	0	0	0	0	0	0	0	0	2	0
ASV_492	0	0	1	0	248	0	0	0	0	0	0	29	0	0	0	0	0	0	0	0	0	0	0	0	0	0	0	0	0	0	0	0	0	0	0	0	0	0	0	0	0	0	0	0	0	0	0	0	0
ASV_493	0	0	0	0	109	0	0	0	0	0	0	0	0	0	0	0	0	1	0	0	0	0	1	0	0	0	0	0	0	0	0	0	0	0	0	0	0	0	73	0	0	0	0	0	0	0	0	0	0
ASV_494	0	0	0	0	0	0	0	0	0	1	243	0	0	0	0	0	0	0	0	0	0	0	0	0	0	0	2	0	0	0	1	0	0	0	0	0	0	0	0	0	0	0	0	0	0	0	0	0	0
ASV_495	0	0	8	0	138	1	3	0	0	0	0	1	0	0	0	0	1	0	0	0	0	0	3	0	0	0	0	0	0	0	1	0	0	0	0	0	0	0	0	0	0	0	0	0	0	0	0	0	0
ASV_496	0	0	0	0	0	2	1	0	0	0	0	0	0	0	1	5	321	0	0	0	0	0	3	0	0	0	0	4	0	0	0	0	0	3	0	0	0	0	0	0	0	0	0	0	0	0	0	0	0
ASV_497	4	0	56	1	0	5	5	15	0	23	0	0	0	3	27	13	0	0	0	0	0	0	29	74	0	0	0	8	14	0	0	46	0	15	0	35	0	0	0	1	0	1	15	0	11	0	1	0	0
ASV_498	0	0	4	0	0	0	0	0	110	0	0	0	0	94	0	0	1	0	0	1	0	8	0	0	0	0	0	0	0	0	0	3	42	0	0	0	0	0	0	0	0	0	0	0	0	2	0	0	0
ASV_5	1	2	1634	30	1	1	1	2	482	28	5965	205	1	12	0	2	5	12210	1	5	0	0	0	3	3	0	190	17	1	1	1	77	1	8	0	94	11340	156	5	1777	748	1190	5	80	5622	9	2	3	3789
ASV_50	0	0	0	0	0	0	0	0	0	0	0	0	0	0	0	0	0	0	0	0	0	0	0	0	0	0	0	0	0	0	0	0	0	0	0	0	0	0	0	0	0	0	4	3144	0	0	0	0	1
ASV_501	0	0	0	0	0	0	0	0	0	0	0	0	0	0	0	0	0	0	0	0	0	0	0	0	0	0	0	0	0	0	0	0	0	0	0	0	0	0	0	0	0	0	0	0	0	0	0	0	0
ASV_502	18	0	0	1	210	0	0	0	0	0	0	0	1	1	0	0	0	0	0	0	0	0	0	0	0	0	0	0	0	0	0	0	11	0	0	0	0	0	4	0	0	0	0	0	0	0	0	0	0
ASV_503	0	0	0	0	0	0	0	0	42	0	0	0	0	0	0	0	0	0	0	0	0	0	0	0	0	0	0	0	0	0	0	0	0	0	0	0	0	0	0	0	0	0	0	0	0	0	0	0	0
ASV_504	0	0	1	0	0	0	0	0	0	1	194	0	0	0	1	0	8	0	1	2	0	1	0	0	0	0	2	0	0	0	0	0	0	0	0	0	0	0	1	1	0	0	0	0	0	0	0	0	0
ASV_505	0	0	45	0	0	6	9	0	0	0	0	0	4	0	0	0	56	0	0	0	0	1	3	0	0	0	0	0	1	0	1	22	0	0	0	0	1	0	1	0	0	0	0	0	0	0	0	0	0
ASV_506	0	0	0	0	0	1	1	0	1580	0	0	0	0	0	0	0	0	0	0	0	0	0	0	0	0	0	0	0	0	0	0	0	0	0	0	0	0	0	0	0	0	0	0	0	0	0	0	0	0
ASV_507	0	0	0	0	0	9	47	0	0	0	0	0	0	0	13	11	0	0	0	0	0	15	5	0	0	0	0	23	45	0	0	0	0	0	0	8	0	0	0	0	0	0	42	0	0	0	0	0	0
ASV_509	25	0	0	0	0	1	0	0	50	5	0	1	0	0	11	0	58	4	0	0	0	0	0	0	0	0	0	0	0	0	0	0	0	0	0	0	0	0	33	0	0	0	0	0	0	0	0	2	0
ASV_51	87	1	52	1	1	715	1512	0	0	4	1	2	14	985	335	5	6	0	1	2	3	161	262	0	2	6	3	1130	2612	0	2	1	109	58	0	0	1	0	0	1	0	58	1525	10	0	2	0	1	1
ASV_511	25	0	0	1	0	1	33	0	34	11	0	0	0	5	23	0	0	1	0	0	0	4	19	23	0	0	0	12	18	0	0	4	0	0	0	0	0	0	0	0	0	16	22	0	5	0	0	0	0
ASV_512	0	0	0	0	0	0	0	0	1	0	0	0	0	0	0	0	0	0	0	42	0	1	0	0	0	18	0	0	0	0	0	0	0	0	0	0	0	0	37	0	0	0	0	0	0	0	0	0	0
ASV_514	0	0	0	0	104	0	0	0	0	0	0	0	0	5	0	0	0	0	0	0	0	0	3	0	0	0	0	0	0	0	0	5	0	0	0	0	0	0	1	0	0	0	0	0	0	0	0	0	0
ASV_515	0	0	0	0	0	0	4	0	0	0	0	0	0	19	16	0	0	0	0	0	0	0	0	0	0	0	0	19	17	0	0	0	0	0	0	0	0	0	0	0	0	0	11	0	0	0	0	0	0
ASV_517	0	0	0	0	0	0	0	0	0	3	0	0	0	0	0	0	0	0	0	0	4	0	0	2	0	0	0	0	0	0	0	0	0	0	0	0	0	0	0	0	0	3	0	0	0	0	0	0	0
ASV_519	0	0	0	0	73	0	2	0	0	0	0	1	0	0	0	0	0	0	0	0	0	0	0	0	1	0	0	0	5	0	0	0	0	0	0	0	0	0	0	0	0	0	5	0	0	0	0	0	0
ASV_52	89	0	112	0	78	444	1215	1	0	2	1	1	5	679	289	0	1	1	0	1	4	115	280	13	2	2	6	769	1814	0	0	0	24	74	0	20	0	20	7	12	0	67	1307	0	0	1	1	0	0
ASV_520	0	0	0	0	0	9	5	0	0	13	0	0	3	0	20	0	0	0	0	0	0	0	8	0	0	0	0	9	1	0	0	14	0	0	0	54	0	0	0	0	0	0	6	0	37	1	0	0	0
ASV_521	0	0	0	0	0	0	0	0	0	0	0	0	0	0	0	12	0	0	0	0	0	0	3	0	0	0	0	6	0	0	0	2	0	0	0	15	0	0	0	0	0	0	0	0	0	0	0	0	0
ASV_522	0	0	0	0	0	0	0	0	0	1	0	0	0	1	0	0	1	0	0	0	0	0	1	0	0	0	0	0	0	0	0	0	0	0	0	0	0	0	0	1	0	0	0	0	0	0	0	0	0
ASV_523	0	0	0	0	0	7	32	0	0	0	0	0	0	10	4	2	0	0	0	0	0	2	6	8	0	0	0	29	14	0	0	7	0	0	0	0	0	0	0	0	0	0	27	0	10	0	0	0	0
ASV_524	0	0	0	0	0	0	7	0	0	5	0	0	0	0	0	0	0	0	0	2	0	0	0	0	0	0	0	0	0	0	0	0	0	0	0	0	0	20	0	0	0	0	0	0	0	0	0	0	0
ASV_525	23	0	0	0	0	2	11	0	1	6	0	0	0	11	2	7	0	0	1	0	0	4	1	1	0	0	0	1	15	0	0	14	0	0	0	16	0	0	0	0	0	0	20	0	12	0	56	0	0
ASV_526	0	0	183	0	0	3	4	102	0	4	84	0	15	0	0	0	0	0	0	4	0	0	0	0	0	0	19	0	0	0	0	0	82	0	0	0	0	0	22	2	0	0	1	0	0	0	0	1	0
ASV_527	1	0	0	23	0	18	0	0	0	18	0	0	0	0	13	14	0	0	1	0	0	0	25	0	0	0	0	36	2	2	3	12	0	0	0	13	1	0	0	0	0	0	9	0	4	0	0	0	0
ASV_529	0	0	0	0	284	0	0	0	0	0	0	0	0	0	0	0	0	0	0	0	0	0	0	0	0	0	0	0	0	0	0	0	0	0	0	0	0	0	2	0	0	0	0	0	0	0	0	0	0
ASV_53	3	185	328	2	360	12	22	22	67	27	99	72	16	0	54	4	270	75	48	26	70	0	34	24	226	47	123	20	11	18	10	8	60	14	0	32	0	0	181	1	0	15	11	63	48	1	55	5	73
ASV_530	0	0	1	0	111	1	0	0	0	0	0	0	0	1	0	0	0	0	0	0	10	0	0	0	1	13	2	19	0	2	0	0	0	0	0	20	0	0	0	0	0	7	0	0	0	0	2	0	1
ASV_531	0	0	0	0	183	0	0	0	0	0	0	0	0	0	1	0	22	0	0	11	0	1	0	0	0	0	0	0	0	0	0	0	0	0	0	0	0	0	0	0	0	0	1	0	0	0	0	0	0
ASV_532	0	0	0	0	0	0	0	0	0	0	0	0	2	0	0	0	0	0	0	0	0	0	0	0	338	0	0	0	0	0	0	0	0	0	0	0	0	0	0	0	0	0	0	0	0	0	0	0	0
ASV_534	0	2	37	0	0	0	0	0	0	0	0	0	0	0	0	0	1	0	0	0	0	0	0	0	0	0	0	0	0	0	0	0	0	0	0	0	0	0	1	0	0	0	0	0	0	0	0	0	0
ASV_536	0	0	0	36	0	0	0	0	0	0	0	0	0	0	0	0	0	0	0	0	0	0	0	0	0	0	0	0	0	393	0	0	0	0	0	0	0	0	0	0	0	0	0	0	0	0	0	0	0
ASV_537	2	2	37	15	1	10	1	0	1	4	2	0	0	0	0	3	71	0	4	0	0	10	13	1	0	0	0	0	2	0	12	0	0	0	0	0	0	0	31	1	0	0	1	0	0	1	0	2	7
ASV_538	0	0	0	0	0	0	0	0	0	0	0	0	0	0	0	0	0	0	0	0	0	0	0	0	0	0	0	0	0	0	0	0	0	0	0	0	0	0	0	0	0	0	0	0	0	0	0	0	0
ASV_539	0	0	0	1	212	0	0	0	0	2	0	0	3	0	0	0	16	0	0	0	0	0	0	0	0	7	0	0	0	0	0	0	0	0	0	0	0	0	0	0	0	0	0	0	0	1	0	0	0
ASV_540	0	0	0	0	0	0	0	0	0	0	0	0	0	0	0	0	0	0	0	0	0	0	0	0	0	0	0	0	0	0	0	0	0	0	0	0	0	0	0	0	0	8	0	8	0	0	0	0	0
ASV_541	0	0	0	0	0	1	0	0	0	0	0	0	0	0	0	0	0	0	0	0	0	0	1	1	0	0	0	0	0	0	0	0	0	0	0	0	0	0	0	0	0	0	0	0	0	0	0	0	0
ASV_543	0	0	90	110	0	0	0	0	0	0	0	0	0	0	0	0	0	0	0	0	0	0	0	0	0	0	0	0	0	0	0	0	0	0	0	0	0	0	0	0	0	0	0	0	0	0	0	0	0
ASV_544	1	0	0	0	0	18	31	1	27	0	0	0	0	19	0	0	0	0	0	0	0	1	7	0	0	0	0	15	18	0	0	0	0	4	0	0	0	0	0	0	0	33	6	0	0	0	0	0	0
ASV_545	0	0	0	0	1	14	28	0	0	0	0	0	0	27	0	0	0	0	0	0	0	1	5	0	0	0	0	9	21	0	0	4	0	0	0	0	0	0	0	0	0	0	30	0	0	1	128	0	0
ASV_547	1	0	1	0	0	0	2	0	0	1	0	0	0	0	1	0	37	1	0	0	1	0	0	3	0	0	0	0	0	0	2	0	0	0	0	0	0	0	15	0	0	0	0	0	0	0	0	4	0
ASV_548	0	0	0	0	0	0	0	0	0	0	0	0	0	0	0	0	0	0	0	0	0	0	0	0	2	0	2	0	0	0	0	0	0	0	0	0	0	0	0	0	0	1	0	0	0	0	0	0	0
ASV_549	0	0	0	0	0	0	0	0	0	0	0	0	0	0	0	0	0	0	0	0	0	0	0	0	0	0	0	0	0	0	0	0	0	0	0	0	0	0	0	0	0	0	0	0	0	0	0	0	0
ASV_55	1	1	2	1	0	0	2	1	0	0	1	15	4654	0	1	0	1	0	0	0	4	0	1	0	0	0	0	1	2	3	2	1	1	0	0	0	0	0	0	0	0	0	0	0	0	0	0	0	0
ASV_550	31	0	0	0	0	33	20	0	0	0	0	0	0	13	27	0	0	0	0	0	0	5	14	0	0	0	0	9	49	0	0	0	0	4	0	0	0	0	0	0	0	0	47	0	0	0	0	0	0
ASV_552	0	0	0	0	0	0	0	0	0	0	0	0	0	0	0	0	1	0	0	0	0	0	0	0	433	0	0	0	0	0	0	0	0	0	0	0	0	0	0	0	0	0	0	0	0	0	0	0	0
ASV_553	0	0	0	13	0	15	0	0	0	14	0	0	0	0	12	7	0	0	0	0	0	0	20	0	0	0	0	25	1	3	4	7	0	0	0	12	0	0	1	0	0	0	8	0	3	0	0	0	0
ASV_554	0	0	0	0	0	31	74	0	0	0	0	0	0	11	6	0	0	0	98	0	0	2	20	0	0	0	2	66	103	0	3	0	0	3	0	13	0	0	0	0	0	2	85	0	5	0	0	0	0
ASV_555	0	0	0	0	0	0	0	0	0	0	0	0	0	0	0	0	0	0	0	0	0	0	0	0	0	0	0	0	3	0	0	0	0	0	0	0	0	0	0	0	0	0	4	0	0	0	0	0	0
ASV_558	0	0	1	102	0	0	0	1	0	1	1	0	0	0	0	0	0	0	0	0	0	0	0	0	0	0	0	0	0	0	0	0	0	0	0	0	0	0	0	0	0	0	0	0	0	0	0	0	0
ASV_559	0	0	0	0	0	59	0	0	26	103	0	0	0	0	9	10	37	0	0	4	0	3	7	2	0	0	0	0	1	6	0	0	0	0	0	0	1	20	0	0	0	0	0	0	0	2	1	0	0
ASV_56	86	2	2	0	1	492	1280	0	1	0	1	0	0	858	425	3	0	7	1	0	1	204	280	1	3	1	3	653	1714	3	0	0	0	137	0	0	1	20	0	1	0	63	1297	0	0	1	66	0	1
ASV_560	1	0	0	0	0	5	58	0	0	0	0	0	0	23	0	0	0	0	0	0	0	2	10	0	0	0	0	41	49	0	0	0	0	1	0	0	0	0	0	0	0	0	45	0	0	0	0	0	0
ASV_561	0	0	0	0	0	0	0	0	0	0	0	3	14	0	0	0	0	0	0	8	0	0	0	2	0	0	0	6	0	2	0	0	0	0	0	0	0	0	0	0	0	0	0	0	0	0	0	0	0
ASV_562	0	0	0	0	0	0	0	0	0	0	0	0	0	0	0	0	12	0	0	0	0	0	0	0	33	0	0	0	0	0	0	0	0	0	0	0	0	0	0	0	0	0	0	0	0	0	1	0	0
ASV_565	0	5	36	0	0	0	0	0	0	0	0	0	0	1	0	0	4	0	0	0	0	0	0	0	0	0	0	0	0	0	0	0	0	0	0	0	0	0	4	0	0	0	0	0	0	0	0	0	0
ASV_566	0	0	0	0	111	0	0	114	0	0	0	0	0	0	0	0	0	0	0	0	0	0	0	0	0	0	0	0	0	0	0	0	0	0	0	0	0	0	0	0	0	0	0	0	0	0	0	0	0
ASV_567	1	0	0	0	0	40	0	1	0	0	0	0	0	0	0	0	0	0	115	0	0	0	0	0	0	0	0	68	0	0	0	0	0	0	0	0	0	0	0	0	0	0	0	0	0	0	0	1	0
ASV_568	0	0	0	0	0	0	0	0	0	0	0	7	0	0	0	0	0	0	0	1	0	0	1	0	0	1	0	167	0	8	0	3	0	0	0	0	1	0	0	0	84	0	0	0	0	0	0	0	0
ASV_569	0	0	0	0	0	0	0	0	0	0	0	0	0	0	0	0	0	0	0	0	0	0	0	0	0	0	0	0	0	0	0	0	0	0	0	0	0	0	0	0	0	0	0	0	0	0	0	0	0
ASV_57	215	0	249	62	0	0	0	195	14	3	351	169	4	0	19	0	31	23	179	1	17	1	3	13	340	0	39	15	4	0	0	0	18	0	0	0	0	0	42	10	0	0	2	10	0	4	61	1	114
ASV_570	0	0	0	0	0	0	0	0	0	0	0	0	0	0	0	0	0	0	0	0	0	0	0	0	0	0	0	0	0	0	0	0	0	0	0	0	0	0	0	0	0	0	0	0	0	0	0	0	0
ASV_571	0	0	0	0	0	0	0	0	0	0	0	0	0	0	0	0	0	0	0	0	0	0	0	0	0	0	0	0	0	0	0	0	0	0	0	0	0	0	0	0	0	0	0	0	0	0	0	0	0
ASV_572	3	0	85	0	0	8	19	0	0	19	9	0	3	6	24	2	150	11	0	5	0	7	8	0	1	0	3	2	2	0	11	0	0	1	0	0	1	20	94	4	2	2	3	1	0	1	0	2	1
ASV_574	0	0	0	0	0	0	0	0	0	0	0	0	0	0	0	0	0	0	0	0	0	0	0	0	0	0	0	0	0	0	0	0	0	0	0	0	0	0	0	0	0	0	0	0	0	0	0	0	0
ASV_576	26	0	0	0	0	1	0	0	0	0	0	0	6	0	4	0	0	0	0	0	0	3	1	0	0	0	0	0	2	0	2	0	0	0	0	0	1	0	1	1	2	0	0	0	0	0	1	0	0
ASV_577	0	0	0	0	0	16	1	0	0	11	0	0	3	0	19	0	0	0	0	0	0	0	4	0	0	0	0	5	0	0	0	9	0	0	0	47	0	0	0	0	0	0	10	0	24	1	0	0	0
ASV_578	0	0	0	0	0	0	63	0	0	0	0	0	0	29	24	0	0	0	0	0	0	7	9	0	0	0	0	25	62	0	0	0	0	4	0	0	0	0	0	8	0	0	20	0	0	0	0	0	0
ASV_579	0	0	0	0	0	3	0	0	0	0	0	0	23	0	0	0	0	0	0	0	0	0	0	0	0	0	0	0	3	0	0	0	0	0	0	0	0	0	0	0	0	0	1	0	0	0	0	0	0
ASV_58	0	0	0	0	0	0	0	0	0	0	0	0	0	0	0	0	0	0	0	0	0	0	0	0	0	0	0	0	0	0	0	0	0	0	0	2	1	0	1	0	0	0	4	2859	0	0	2	1	0
ASV_580	0	0	0	0	0	0	0	0	0	0	0	0	0	0	0	0	0	0	0	0	0	0	0	0	0	0	0	0	0	0	0	0	0	0	0	0	0	0	0	0	0	0	0	0	0	0	0	0	0
ASV_581	0	0	46	0	0	0	0	0	143	0	0	0	0	0	0	0	0	0	0	0	0	0	0	0	0	0	2	0	0	0	0	0	0	0	0	0	0	0	0	0	0	0	0	0	0	0	0	0	0
ASV_582	0	0	3	1	1	0	1	0	25	5	0	1	0	8	1	5	32	0	0	3	0	2	1	1	0	0	0	0	1	0	0	0	0	0	0	0	0	0	0	4	0	0	0	0	0	1	1	0	0
ASV_583	1	0	0	0	0	1	1	0	0	0	7	45	0	0	0	0	20	0	0	0	20	1	16	4	0	0	389	0	0	0	0	0	0	25	0	0	1	24422	0	0	0	0	0	48	0	1	0	0	0
ASV_585	0	0	0	0	0	8	0	0	0	3	0	0	0	0	6	0	0	0	0	0	0	0	8	13	0	0	0	0	2	0	0	23	0	0	0	18	0	0	6	0	0	0	0	0	5	0	0	0	0
ASV_588	25	0	0	0	0	0	14	0	0	15	0	0	0	0	0	0	23	0	0	0	0	3	5	0	0	0	0	0	0	0	4	9	6	0	0	0	0	20	15	0	0	0	5	9	0	0	0	0	0
ASV_589	0	0	1	0	69	1	2	0	0	0	0	0	0	0	0	0	0	0	0	0	0	0	0	0	0	0	0	0	2	0	0	0	0	0	0	0	0	0	0	0	0	0	6	0	0	0	0	0	0
ASV_59	0	0	0	0	1	1	3	0	1	0	1	12	3459	0	0	0	1	0	84	2	3	0	0	0	1	0	2	0	1	1	1	0	363	0	0	0	0	0	0	0	0	0	0	0	0	0	0	0	0
ASV_590	0	0	0	0	0	7	29	0	0	0	0	0	0	0	13	11	0	0	0	0	0	7	3	0	0	0	0	15	32	0	0	0	0	0	0	8	0	0	0	0	0	0	38	0	0	0	0	0	0
ASV_591	51	0	53	0	0	0	0	0	0	0	0	0	0	0	0	0	19	0	0	0	0	0	0	0	177	0	0	0	0	0	0	0	0	0	0	0	0	0	0	0	0	0	0	0	0	0	0	0	0
ASV_592	0	0	0	2	0	0	0	0	0	0	0	0	0	0	0	0	0	0	0	0	0	0	0	0	2	2	2	0	0	3	0	0	0	0	0	0	0	0	0	0	0	0	0	0	0	0	1	0	0
ASV_593	25	0	0	0	0	8	18	0	0	4	0	0	0	36	3	1	0	0	0	0	0	0	2	1	0	0	0	6	16	0	7	5	0	4	0	0	0	0	0	0	0	0	17	0	3	0	0	0	0
ASV_595	0	0	0	0	0	4	47	0	0	0	0	0	0	27	1	0	0	0	0	0	0	7	17	16	0	0	0	0	19	0	0	0	0	10	0	0	0	0	0	0	0	0	32	0	0	0	0	0	0
ASV_596	0	0	0	0	0	0	0	0	0	0	161	0	0	0	0	0	0	0	0	0	1	0	0	0	0	0	0	0	0	0	0	0	0	0	0	0	0	0	0	0	0	0	0	0	0	0	0	0	0
ASV_598	0	0	0	0	0	0	0	0	0	0	0	0	0	0	0	0	0	0	0	0	0	0	0	0	0	0	0	0	0	0	0	2	0	0	0	0	0	0	10	0	0	0	0	0	0	0	0	0	0
ASV_599	0	0	0	144	0	0	0	1	0	0	0	0	0	0	1	0	0	0	0	0	0	0	0	0	1	1	3	0	0	2	0	0	1	0	0	0	0	0	0	0	0	0	0	1	0	0	6	0	33
ASV_6	5	2	42	1	17	28	4	1	0	22	1	2	0	309	7	15	139	8	2	4	11066	0	12	0	2	1	2	0	8	2	37	0	17	11	0	2	3	59	222	1	4	31	2	229	0	4	2	16156	2
ASV_60	106	99	157	1	313	65	168	4	41	179	162	0	6	2	260	18	1080	19	136	2	3	10	178	46	404	21	2	122	39	0	106	19	14	19	0	0	1	59	524	5	2	24	35	28	0	4	66	55	141
ASV_600	32	0	1	0	1	2	14	0	0	18	0	0	0	2	23	7	1	0	0	0	0	0	17	4	0	1	0	10	36	0	5	15	2	7	0	30	0	0	0	0	0	0	20	0	7	0	0	0	0
ASV_602	0	1	0	0	0	0	2	0	0	0	0	0	0	11	13	0	0	0	0	0	0	0	0	0	0	0	0	23	12	0	0	0	0	0	0	0	0	0	0	0	0	0	15	0	0	0	0	0	0
ASV_604	0	0	0	12	0	10	2	0	0	23	0	0	0	0	21	2	0	0	0	0	0	0	6	15	0	0	0	4	0	0	0	21	0	0	0	58	0	0	0	0	0	0	2	0	0	0	0	0	0
ASV_605	0	0	0	0	125	0	0	0	0	0	0	0	0	0	0	5	0	0	0	0	0	0	0	0	0	5	0	0	0	0	0	0	0	0	0	0	1	0	0	0	0	0	1	0	0	0	0	0	0
ASV_606	0	0	0	0	141	0	0	0	0	0	0	0	0	0	0	6	0	0	0	0	1	0	0	0	0	7	0	0	0	0	0	0	0	0	0	0	1	0	0	0	0	0	0	0	0	0	0	0	0
ASV_608	0	0	0	0	0	0	0	0	0	0	0	0	10	0	0	0	0	0	0	0	0	0	0	0	0	0	0	0	0	0	0	0	0	0	0	0	0	20	0	0	0	0	0	0	0	0	0	0	0
ASV_609	0	0	121	0	0	3	4	80	0	2	69	0	20	0	0	0	0	0	0	3	0	0	0	0	0	0	10	0	0	0	0	0	67	0	0	0	0	0	17	1	0	0	0	0	0	0	0	1	0
ASV_61	52	0	46	31	139	112	14	0	91	260	2	0	10	2	287	65	1	0	2	1	1	9	312	217	488	10	0	66	10	0	2	286	87	122	0	204	0	0	1	0	0	8	99	2	279	1	2	0	1
ASV_610	0	0	0	0	1	1	0	0	0	0	1	51	1	0	0	0	0	0	0	0	0	0	0	17	0	0	493	0	0	0	0	0	0	0	0	0	0	0	0	0	0	0	0	0	0	0	2	0	0
ASV_611	0	0	0	0	0	0	0	0	0	0	0	0	1	0	0	0	0	0	0	0	0	0	0	0	277	0	0	0	0	0	0	0	0	0	0	0	0	0	0	0	0	0	0	0	0	0	0	0	0
ASV_612	0	0	13	0	0	0	0	0	0	0	0	0	0	0	0	0	0	0	0	0	0	0	0	0	0	0	0	0	0	0	0	0	0	0	0	0	0	0	0	0	0	0	0	0	0	0	0	0	0
ASV_613	0	0	0	0	200	0	0	0	0	0	0	0	0	1	0	0	0	0	0	0	0	0	0	0	0	0	0	0	0	0	0	0	0	0	0	0	0	0	0	0	0	0	0	0	0	0	0	0	0
ASV_614	27	1	3	0	1	0	0	0	0	4	0	0	0	0	6	0	18	0	0	2	8	0	1	1	0	0	0	0	3	0	8	0	0	0	0	0	0	0	40	0	0	0	0	0	0	0	0	0	0
ASV_615	0	0	0	0	0	0	5	0	0	3	0	0	3	2	3	0	0	0	0	0	0	1	0	0	0	0	0	0	0	0	0	0	0	3	0	0	0	0	0	0	0	0	0	0	4	0	0	0	0
ASV_616	0	0	0	25	0	0	0	86	0	0	0	0	0	0	0	0	0	0	0	0	0	0	0	0	0	0	0	0	3	0	0	0	16	0	0	0	0	0	0	0	0	0	2	0	0	0	0	1	64
ASV_617	13	0	0	1	0	0	1	0	0	0	0	119	0	0	0	0	0	1	0	0	0	0	0	0	0	0	0	0	3	0	0	0	0	0	0	0	0	0	0	0	0	0	2	0	0	0	0	0	0
ASV_618	0	0	0	0	0	0	0	0	0	0	0	0	0	0	0	0	20	0	0	30	0	3	1	0	0	0	0	0	0	0	0	0	0	0	0	0	0	0	0	0	0	0	0	0	0	2	0	0	0
ASV_619	0	0	0	0	0	0	0	0	0	0	0	0	0	0	0	0	0	0	0	0	0	0	0	0	0	0	0	0	0	0	0	0	0	0	0	0	0	0	0	0	0	0	0	0	0	0	0	0	0
ASV_62	1	3	1	2	4326	1	0	0	0	0	1	3	1	6	1	1	0	0	1	1	1	0	1	0	0	0	0	0	1	0	0	0	2	0	0	0	0	0	0	0	0	0	0	0	0	0	0	0	0
ASV_620	0	0	0	0	0	0	0	0	0	0	0	0	0	0	0	0	0	0	0	0	0	0	0	0	0	0	0	0	0	0	0	0	0	0	0	0	0	0	0	0	0	0	0	0	0	0	0	0	0
ASV_621	13	0	0	0	171	0	0	0	0	0	0	0	0	1	0	0	0	0	0	0	0	0	0	0	0	0	0	0	0	0	0	0	12	0	0	0	0	0	3	0	0	0	0	0	0	0	0	0	0
ASV_622	0	0	1	0	146	1	0	0	0	0	0	0	0	1	0	0	0	0	0	0	0	0	0	0	0	0	0	0	0	0	0	0	0	0	0	0	0	0	0	0	0	0	0	0	0	0	0	0	0
ASV_623	0	0	0	1	0	28	38	0	0	13	0	0	1	41	61	7	0	0	0	0	0	29	22	0	0	0	0	36	47	0	0	8	5	15	0	0	0	0	0	0	0	0	72	0	1	0	1	0	1
ASV_624	0	0	1	0	80	0	0	0	0	0	0	0	0	0	0	0	0	0	0	0	0	0	0	0	0	0	0	0	0	0	0	0	0	0	0	0	0	0	59	0	0	0	0	0	0	0	0	0	0
ASV_625	0	0	0	0	0	0	0	0	0	0	147	0	0	0	0	0	0	0	0	0	0	0	0	0	0	0	0	0	0	0	0	0	0	0	0	0	0	0	0	0	0	0	0	0	0	0	0	0	0
ASV_626	0	0	0	1	0	0	0	0	0	0	0	0	0	0	0	1	0	0	1	0	0	1	7	0	0	0	0	0	3	0	0	9	0	0	0	0	0	0	0	0	0	1	4	0	0	0	0	0	0
ASV_627	0	0	0	0	0	0	0	0	0	0	0	0	0	0	0	0	0	0	0	0	0	0	0	0	0	0	0	0	0	7	0	0	0	0	0	0	0	0	0	0	0	0	0	0	0	0	100	0	0
ASV_629	0	0	2	0	0	0	4	0	23	4	0	0	0	4	0	2	35	0	0	1	0	2	0	0	0	0	0	0	0	0	0	0	1	0	0	0	0	0	1	3	0	0	0	0	0	0	0	0	0
ASV_63	1215	0	20	0	1	24	17	0	0	13	0	0	3	66	17	0	0	10	93	4	0	0	14	57	1	0	0	136	4	14	0	0	0	8	0	0	1	20	2	0	0	0	18	0	0	5	92	0	0
ASV_630	0	0	0	0	0	0	0	0	0	0	133	0	0	0	1	0	39	0	0	0	0	0	0	0	0	0	0	0	0	0	0	0	0	0	0	0	0	0	1	0	0	0	0	0	0	0	0	0	0
ASV_631	0	0	0	0	0	0	0	0	0	0	0	0	0	0	0	0	0	0	0	0	0	0	0	0	0	0	0	0	0	0	0	0	0	0	0	0	0	0	0	0	0	0	0	0	0	0	0	0	0
ASV_632	0	0	0	0	0	0	2	0	0	4	0	0	0	0	0	0	0	0	0	0	0	0	0	0	0	0	0	0	0	0	0	0	0	0	0	0	0	0	0	0	0	0	0	0	0	0	0	0	0
ASV_633	0	0	0	109	0	0	0	1	0	0	0	0	0	0	0	0	0	1	0	0	0	0	0	0	0	2	5	0	0	4	0	0	1	0	0	0	0	0	0	1	0	0	0	0	0	0	3	0	26
ASV_634	0	0	0	0	0	32	5	0	39	0	0	0	0	0	7	0	0	0	0	0	0	0	0	0	0	0	0	58	0	0	0	0	0	0	0	27	0	0	0	0	0	11	0	0	0	5	0	9	62
ASV_635	0	0	0	0	0	1	0	0	0	0	0	0	0	0	0	0	0	0	0	0	0	0	0	0	0	0	208	0	0	0	0	0	0	0	0	0	0	0	0	0	0	0	0	0	1	1	0	0	0
ASV_636	0	0	0	0	0	11	56	0	0	0	0	0	0	22	9	0	0	0	0	0	0	4	16	0	0	0	0	24	44	0	0	0	0	0	0	0	0	0	0	0	0	0	42	0	0	0	0	0	0
ASV_637	0	0	0	0	0	0	0	0	0	0	0	0	0	0	0	8	0	0	0	0	0	0	0	27	0	0	0	0	0	0	10	0	0	0	0	0	0	0	0	0	0	0	0	0	0	0	0	0	0
ASV_638	0	0	0	0	0	0	0	0	0	0	0	0	0	0	0	0	0	0	1	0	0	0	0	0	0	0	0	1	0	0	0	0	0	0	0	0	0	0	0	0	0	0	0	0	0	0	0	0	0
ASV_639	0	0	0	0	0	0	0	0	0	0	0	0	0	0	0	0	0	0	0	0	0	0	0	0	0	0	0	0	0	0	0	0	0	0	0	0	0	0	0	0	0	0	0	0	0	0	0	0	0
ASV_64	53	57	32	291	5	111	26	45	103	3	143	106	12	27	113	14	20	544	197	0	44	15	36	15	1123	519	1718	154	2	298	7	15	458	57	0	46	2	20	13	214	9	71	5	338	21	4	1265	24	472
ASV_640	0	0	0	0	65	0	0	0	27	0	0	0	0	0	0	0	0	0	0	0	0	0	0	0	0	0	0	0	0	0	0	0	0	0	0	0	0	0	0	0	0	0	0	0	0	0	0	0	0
ASV_641	0	0	0	0	1	0	0	0	0	0	0	0	0	0	0	0	0	0	0	0	208	0	0	0	0	0	0	0	0	0	0	0	0	0	0	0	0	0	0	0	0	0	0	0	0	0	0	0	0
ASV_643	0	0	0	0	0	0	0	0	3	0	0	0	0	0	0	0	0	0	0	0	0	0	0	0	0	0	0	0	0	0	0	0	0	0	0	0	0	0	0	0	0	0	0	0	0	0	0	0	0
ASV_645	16	0	0	0	0	4	0	0	0	1	0	0	0	0	0	0	0	0	0	0	0	0	0	0	0	0	0	0	3	0	1	0	0	0	0	0	0	0	0	0	0	0	2	0	0	0	0	0	0
ASV_646	0	0	0	0	68	0	0	0	34	0	0	0	0	0	0	0	0	0	0	1	0	0	0	0	0	0	0	0	0	0	0	0	0	0	0	0	0	0	0	0	0	0	0	0	0	0	0	0	0
ASV_647	0	0	0	0	0	0	0	0	27	0	0	0	0	0	0	0	0	0	0	0	0	0	0	0	0	0	0	0	0	0	0	0	0	0	0	0	0	0	0	0	0	0	0	0	0	0	0	0	0
ASV_648	0	0	0	0	0	0	0	0	0	0	0	0	0	0	0	0	0	0	0	0	0	0	0	0	599	0	0	0	0	0	0	0	0	0	0	0	0	0	0	0	0	0	0	0	0	0	0	0	0
ASV_649	0	0	0	0	0	0	0	0	0	0	0	0	0	0	0	0	0	0	0	0	0	0	0	0	0	0	0	0	0	0	0	0	0	8	0	0	0	0	0	0	0	0	0	0	0	0	0	0	0
ASV_650	24	0	0	0	0	2	24	0	15	2	0	0	0	4	13	0	0	0	0	0	1	6	19	24	1	0	0	6	21	0	0	4	0	0	0	0	0	0	0	0	0	11	20	0	4	1	0	1	0
ASV_653	0	0	0	0	0	0	0	0	0	0	139	0	0	0	1	1	8	0	0	0	0	0	0	0	0	0	0	0	0	0	0	0	0	0	0	0	0	0	1	0	0	0	0	0	0	0	0	0	0
ASV_654	0	0	0	0	0	0	0	0	0	0	0	0	0	0	0	0	0	0	0	0	18	0	0	0	64	24	0	0	0	0	0	0	0	0	0	0	0	0	0	0	0	0	0	0	0	0	1	0	179
ASV_656	0	0	0	0	0	0	47	0	0	0	0	0	0	17	14	0	0	0	0	0	0	4	11	0	0	0	0	19	50	0	0	0	0	12	0	0	0	0	0	12	0	0	15	0	0	0	0	0	0
ASV_657	0	0	0	0	0	0	0	0	0	0	0	0	0	0	0	0	0	0	0	0	0	0	0	0	1	0	0	0	0	0	0	0	0	0	0	0	0	0	0	0	0	0	0	0	0	0	1	0	0
ASV_658	8	0	59	0	0	0	3	34	0	0	0	0	20	0	0	1	0	0	0	4	0	0	0	5	0	0	0	0	0	0	0	0	170	0	0	0	0	0	24	3	0	0	1	7	0	0	0	0	0
ASV_66	109	0	63	180	1	155	71	1	47	455	1	0	32	114	628	164	0	0	127	0	49	4	495	469	0	16	0	166	32	2	6	945	40	150	0	708	3	20	1	0	0	40	242	12	585	1	41	1	78
ASV_660	0	0	0	34	1	0	0	0	0	0	0	0	0	0	0	0	0	0	0	0	0	0	0	0	0	0	0	0	0	318	0	0	0	0	0	0	0	0	0	0	0	0	0	0	0	0	0	0	0
ASV_661	0	0	0	0	0	0	0	0	0	2	261	0	0	0	0	0	1	0	0	0	0	0	0	0	0	0	0	0	0	0	0	0	0	0	0	0	0	0	0	0	0	0	0	0	0	0	0	0	0
ASV_662	0	0	0	0	0	0	0	0	0	0	0	0	0	0	0	0	0	0	184	0	0	1	0	0	0	0	0	0	0	0	0	0	0	0	0	0	0	0	0	0	0	0	0	0	0	0	0	0	0
ASV_664	0	0	0	1	144	0	0	0	0	0	0	0	0	0	0	0	15	0	0	11	0	1	0	0	0	0	0	0	0	0	0	0	1	0	0	0	0	0	0	0	0	0	1	0	0	0	0	0	0
ASV_665	0	0	0	0	0	4	11	0	0	6	0	0	0	12	12	0	6	0	0	0	0	0	3	4	0	1	0	0	0	0	15	0	30	0	0	0	1	0	5	4	0	0	5	0	23	1	0	0	0
ASV_666	0	0	0	0	0	3	44	0	0	0	0	0	0	23	1	0	0	0	0	0	0	2	5	0	0	0	0	43	42	0	0	0	0	0	0	0	0	0	0	0	0	0	34	0	0	0	0	0	0
ASV_667	0	0	0	0	0	0	0	0	0	3	1	0	0	1	0	0	0	0	0	61	0	0	0	0	0	0	0	0	0	0	0	0	0	0	0	0	1	0	0	0	0	0	0	0	0	3	22	1	0
ASV_668	0	0	0	0	0	0	0	0	0	0	0	0	0	0	0	0	0	0	0	0	0	0	0	0	0	0	0	0	0	0	0	0	0	0	0	0	0	0	0	0	0	0	0	0	0	0	302	0	0
ASV_669	0	0	0	0	0	0	0	0	0	0	0	0	0	0	0	0	0	0	0	0	0	0	0	0	0	0	0	0	0	0	0	0	0	0	0	0	0	0	0	0	0	0	0	0	0	0	0	0	0
ASV_67	57	2	1	1	2	355	1008	1	0	1	1	2	0	616	315	3	0	3	1	0	2	157	221	2	1	4	2	514	1319	0	0	0	0	71	0	0	0	0	0	0	0	42	984	0	0	0	44	0	0
ASV_671	0	0	0	0	0	0	0	0	0	0	0	0	0	0	0	0	0	0	0	0	0	0	0	0	349	0	0	0	0	0	0	0	0	0	0	0	0	0	0	0	0	0	0	0	0	0	0	0	0
ASV_673	0	0	0	0	0	0	0	0	1	1	0	0	0	0	0	0	0	0	0	41	0	0	0	0	0	10	0	0	0	0	0	0	0	0	0	0	0	0	24	0	0	0	0	0	0	0	0	0	0
ASV_674	0	0	0	0	0	0	0	0	0	0	0	0	0	0	0	0	0	0	0	0	0	0	1	0	0	0	0	0	0	0	0	0	0	0	0	0	0	0	0	1	0	0	0	0	0	0	0	0	0
ASV_676	0	0	0	0	0	0	0	0	0	0	0	0	0	0	0	0	0	0	0	0	0	0	3	13	0	0	0	0	3	0	0	0	0	0	0	0	1	0	1	0	0	0	0	0	0	0	0	0	0
ASV_678	0	0	0	0	0	6	50	0	6	0	0	0	0	11	7	0	0	0	0	0	1	4	5	0	0	0	0	6	40	0	0	0	0	1	0	0	0	0	0	0	0	9	44	0	0	0	0	0	0
ASV_679	0	0	0	0	0	21	63	0	0	0	0	0	8	29	8	0	0	0	0	0	0	7	5	1	0	0	0	8	22	0	0	0	0	3	0	0	0	0	0	0	0	0	35	0	0	0	0	0	0
ASV_68	74	0	3	156	1	116	16	0	71	315	2	0	10	23	227	73	0	1	2	0	20	4	321	412	3	0	0	109	15	8	11	426	66	150	0	377	3	20	0	9	2	11	122	1	335	0	2	0	0
ASV_680	0	0	0	0	0	10	25	0	0	0	0	0	0	16	0	0	0	0	0	0	0	1	3	0	0	0	0	6	15	0	0	4	0	6	0	0	0	0	0	0	0	0	23	0	0	0	111	0	0
ASV_682	0	0	16	0	0	0	0	0	0	0	0	0	0	0	0	0	0	0	0	0	0	0	0	0	0	0	0	0	0	0	0	0	0	0	0	0	0	0	0	0	0	0	0	0	0	0	0	0	0
ASV_683	0	0	0	0	0	0	0	0	0	0	0	0	0	0	0	0	0	0	0	0	0	0	0	0	0	0	0	0	0	0	0	0	0	0	0	0	0	0	0	0	0	0	0	0	0	0	0	0	0
ASV_685	0	0	0	0	0	0	0	0	0	0	0	0	0	0	0	0	0	0	0	0	0	0	0	4	0	200	0	0	0	0	0	0	0	0	0	0	0	0	0	0	0	0	0	0	0	0	0	2	0
ASV_686	8	0	0	21	0	0	0	0	31	0	0	0	0	0	2	0	6	16	73	0	0	0	0	0	0	17	34	4	0	0	0	0	62	0	0	0	0	0	1	8	2	0	1	8	0	0	131	0	4
ASV_69	1	0	0	0	0	1	1	0	0	0	0	0	49	18	278	1	14	1002	134	1	4	3	13	9	309	612	1677	65	1	2	5	6	593	3	0	26	1	39	24	23	23	24	1	205	13	4	1888	18	201
ASV_690	0	0	0	0	165	1	0	0	0	0	0	0	0	0	0	0	0	0	0	0	0	0	0	0	0	0	0	0	0	0	0	0	0	0	0	0	0	0	0	0	0	0	0	0	0	0	0	0	0
ASV_691	0	0	0	0	0	4	10	0	0	0	0	0	0	0	0	15	0	0	0	0	0	0	0	1	0	0	0	0	1	0	0	0	0	0	0	0	0	0	0	0	0	0	9	0	0	0	0	0	0
ASV_692	0	0	0	0	0	0	0	0	19	0	0	0	0	0	0	0	0	0	0	0	0	0	0	0	0	0	0	0	0	0	0	0	0	0	0	0	0	0	0	0	0	0	0	0	0	0	0	0	0
ASV_693	0	0	0	0	0	0	0	0	0	1	135	0	0	0	0	0	0	0	0	0	0	0	0	0	0	0	0	0	0	0	0	0	0	0	0	0	0	0	0	0	0	0	0	0	0	0	0	0	0
ASV_694	0	0	0	0	0	6	6	0	0	0	0	0	0	10	0	0	0	0	1	0	0	0	0	0	0	0	0	11	5	0	0	0	0	3	0	0	0	0	0	0	0	5	9	0	0	0	0	0	0
ASV_695	0	0	28	0	0	20	14	0	0	0	0	0	8	13	0	0	0	0	0	0	0	0	6	20	0	0	0	43	9	0	0	23	0	0	0	0	0	0	0	0	0	17	15	0	0	0	0	0	0
ASV_696	0	0	0	0	0	0	0	0	0	0	0	0	0	0	0	0	0	0	0	0	0	0	0	0	0	0	0	0	0	0	0	0	0	0	0	0	0	0	0	0	0	0	0	0	0	0	0	0	0
ASV_697	0	0	0	0	0	0	0	0	0	0	0	0	0	0	0	0	0	0	0	0	0	0	0	0	0	0	0	0	0	0	0	0	0	0	0	0	0	0	0	0	0	0	0	0	0	1	0	0	0
ASV_698	0	0	0	0	0	0	0	0	0	0	0	0	0	0	0	0	0	0	0	0	0	0	0	0	0	0	0	0	0	0	0	0	0	0	0	0	0	0	0	0	0	0	0	0	0	0	0	0	0
ASV_699	0	0	0	0	0	5	0	0	0	2	0	0	0	0	6	0	0	0	0	0	0	0	3	13	0	0	0	0	1	0	0	17	0	0	0	19	0	0	3	0	0	0	0	0	4	0	0	0	0
ASV_7	1049	724	393	1022	324	1039	674	152	724	2136	8	350	208	484	2032	904	313	37	699	8	92	168	2225	2427	556	1	161	949	762	11	119	3425	476	1104	0	3037	10	39	15	162	5	237	1160	137	2184	8	542	3	142
ASV_70	0	0	90	0	0	0	0	0	0	0	0	0	0	0	0	0	0	0	0	0	0	0	0	0	0	0	0	0	0	0	1	0	0	0	0	0	1	20	0	1	208	4073	0	0	0	0	0	0	103
ASV_700	0	0	0	0	0	12	33	0	0	0	0	0	0	14	8	0	0	0	0	0	0	4	9	0	0	0	0	9	27	0	0	0	0	10	0	0	0	0	0	0	0	0	52	0	0	0	0	0	0
ASV_701	0	0	0	0	0	0	0	0	0	0	0	0	0	0	0	0	0	0	0	329	0	0	0	27	0	0	0	0	0	0	0	0	0	0	0	0	0	0	0	0	0	0	0	2	2	0	0	0	0
ASV_702	0	0	0	0	0	0	0	0	14	0	0	0	0	0	0	0	0	0	0	0	0	0	0	0	302	0	0	0	0	0	0	0	0	0	0	0	0	0	0	0	0	0	0	0	0	0	0	0	0
ASV_703	0	0	0	0	0	0	0	0	0	0	0	0	0	0	0	0	0	0	0	0	0	0	0	0	0	0	0	0	0	0	0	0	0	0	0	0	0	0	0	0	0	0	0	0	0	0	0	0	0
ASV_705	0	0	0	0	0	0	0	0	0	0	0	0	0	0	0	0	0	0	0	0	0	0	0	0	0	0	0	0	0	0	0	0	0	0	0	0	0	0	0	0	0	0	0	0	0	0	0	0	0
ASV_706	0	0	0	0	0	0	0	0	54	0	0	0	0	0	0	0	1	0	0	51	0	0	1	0	0	0	0	0	0	0	0	0	0	1	0	0	0	0	0	0	0	0	0	0	0	0	0	0	0
ASV_707	0	0	0	0	0	3	6	0	29	0	0	0	3	0	0	0	12	0	0	98	0	3	2	0	0	0	0	14	1	0	0	0	28	1	0	0	0	0	0	0	0	0	5	0	0	0	0	0	0
ASV_708	14	0	0	0	0	5	0	0	0	0	0	0	0	0	0	0	0	0	0	0	0	0	0	0	0	0	0	0	2	0	2	0	0	0	0	0	0	0	0	0	0	0	0	0	0	0	0	0	0
ASV_71	66	68	123	1	255	55	123	5	30	154	148	0	3	1	192	13	838	12	92	0	1	6	132	33	359	19	3	96	31	0	86	13	13	11	0	0	3	39	433	4	9	20	33	18	0	5	64	41	86
ASV_710	1	0	0	0	0	6	51	0	5	0	0	0	0	20	14	0	0	0	0	0	0	6	10	0	1	0	0	5	43	0	0	0	0	1	0	0	0	0	0	0	0	3	44	0	0	0	0	0	0
ASV_711	4	0	0	10	0	1	1	0	25	0	0	0	0	0	4	0	3	28	46	0	1	0	1	0	0	9	39	4	0	0	0	0	53	0	0	0	0	0	3	8	0	0	1	9	0	0	109	0	3
ASV_712	0	0	0	0	130	0	0	0	0	0	1	0	0	0	0	0	0	0	0	0	0	0	0	0	0	0	0	0	0	0	0	0	0	0	0	0	0	0	0	0	0	0	0	0	0	0	0	0	0
ASV_714	0	0	0	0	0	0	0	0	5	0	0	0	0	0	0	0	0	0	0	0	0	0	0	0	0	0	0	0	0	0	0	0	0	0	0	0	0	0	0	0	0	0	0	0	0	0	0	0	0
ASV_715	0	0	0	0	0	0	0	0	0	0	0	0	0	0	0	0	0	0	82	0	0	0	0	0	0	0	0	0	0	0	0	0	0	0	0	0	0	0	0	0	0	0	0	0	0	0	0	0	0
ASV_717	0	0	23	0	0	2	0	0	0	0	0	0	1	0	0	0	0	0	0	0	22	0	0	0	0	0	37	0	0	0	0	0	0	0	0	0	0	0	0	0	0	0	0	0	0	0	0	0	0
ASV_718	0	0	1	32	110	1	0	0	3	0	0	1	0	0	0	0	0	0	0	0	1	0	2	0	0	0	0	0	0	0	0	0	1	0	0	0	0	0	1	0	0	0	0	0	0	0	1	2	0
ASV_719	0	0	0	0	0	0	0	0	0	0	0	0	0	0	0	4	0	0	0	0	0	0	0	25	0	0	0	0	0	0	13	0	0	0	0	0	0	0	0	0	0	0	0	0	0	0	0	0	0
ASV_721	0	0	0	0	0	0	0	0	0	0	0	0	0	0	0	0	0	0	0	0	0	0	1	45	0	0	0	0	7	0	0	0	0	0	0	0	0	0	1	0	0	0	0	0	0	0	0	0	0
ASV_722	0	0	0	0	0	0	0	0	0	0	0	0	0	0	0	0	0	0	0	0	0	0	0	0	0	0	0	0	0	0	0	0	0	0	0	0	0	0	0	0	0	0	0	0	0	0	0	0	0
ASV_723	0	0	0	0	0	0	0	0	0	0	0	0	0	0	0	0	0	0	0	0	0	0	0	0	0	10	0	0	0	0	0	0	0	0	0	0	0	0	0	0	0	1	0	0	0	0	0	0	0
ASV_724	0	0	0	0	0	0	0	0	0	0	0	0	0	0	0	0	0	0	0	0	0	0	0	0	0	0	0	0	0	0	0	0	0	0	0	0	0	0	0	0	0	0	0	0	0	0	0	0	0
ASV_725	0	0	37	0	0	0	0	0	0	0	0	0	0	0	0	6	0	6	0	2	0	0	30	0	1	29	0	0	2	0	0	0	49	0	0	0	1	0	0	0	0	0	0	0	0	0	0	0	0
ASV_726	1	0	0	0	33	0	0	0	0	0	0	0	0	0	0	0	0	0	0	44	0	0	76	0	0	0	245	0	0	0	0	0	0	0	0	0	1	0	0	0	0	1	0	3	0	0	0	0	0
ASV_727	0	0	0	1	187	1	0	0	0	0	0	0	0	0	0	0	0	0	0	0	1	0	0	0	0	0	0	0	0	0	0	0	0	0	0	0	0	0	1	0	0	0	0	0	0	0	0	0	0
ASV_728	0	0	29	0	0	0	0	0	106	0	0	0	0	0	0	0	0	0	0	0	0	0	0	0	0	0	0	0	0	0	0	0	0	0	0	0	0	0	0	0	0	0	0	0	0	0	0	0	0
ASV_729	30	0	0	0	0	0	13	0	0	0	0	0	0	8	9	0	0	0	0	0	0	1	3	1	0	0	0	11	9	0	0	0	0	0	0	0	0	0	0	0	0	8	12	0	0	0	0	0	0
ASV_73	0	0	107	0	0	0	1	1	0	16	2363	153	0	1	0	6	0	0	1	3	0	0	0	0	0	0	0	0	0	0	5	0	10	0	0	29	142	20	4	0	0	1	0	0	41	1	1	3	138
ASV_730	0	0	0	0	0	0	0	0	0	0	0	0	0	0	0	0	0	0	159	0	0	0	0	0	0	0	0	0	0	0	0	0	1	0	0	0	0	0	1	0	0	0	0	0	0	0	0	0	0
ASV_731	0	0	0	0	0	0	0	0	0	0	0	0	0	0	0	0	0	0	0	0	0	0	0	0	302	0	0	0	0	0	0	0	0	0	0	0	0	0	0	0	0	0	0	0	0	0	0	0	0
ASV_732	0	0	0	0	0	0	0	0	0	0	0	0	0	0	0	0	0	0	0	0	0	0	0	0	0	0	0	0	0	0	0	0	1	0	0	0	0	0	0	0	0	0	1	0	0	0	0	0	0
ASV_733	0	0	0	0	0	0	0	0	0	0	0	0	4	0	0	0	0	0	0	0	0	0	0	0	0	0	0	0	0	0	0	0	0	0	0	0	0	0	0	0	0	0	0	0	0	0	0	0	0
ASV_734	0	0	0	0	80	0	0	0	0	0	0	0	0	0	1	0	0	3	1	0	11	0	1	0	0	7	2	13	0	1	0	0	0	1	0	15	0	0	0	1	0	4	0	0	0	0	1	0	0
ASV_735	0	0	0	0	0	4	48	0	0	0	0	0	0	26	7	0	0	0	0	0	0	4	10	0	0	0	0	19	33	0	0	0	0	0	0	0	0	0	0	0	0	0	34	0	0	0	0	0	0
ASV_736	0	0	0	21	0	0	0	79	0	0	0	0	0	0	0	0	0	0	0	0	0	0	0	0	0	0	0	0	1	0	0	0	8	0	0	0	0	0	0	0	0	0	0	0	0	0	0	1	59
ASV_737	36	0	37	0	0	0	0	0	0	0	0	0	0	0	0	0	8	0	0	0	0	0	0	0	130	0	0	0	0	0	0	0	0	0	0	0	0	0	0	0	0	0	0	0	0	0	0	0	0
ASV_739	0	0	0	0	0	0	0	0	0	0	0	0	0	0	0	0	0	0	0	0	0	0	0	0	0	0	0	0	0	0	0	0	0	0	0	0	0	0	0	0	0	0	0	0	0	0	131	0	0
ASV_74	3	1	0	0	2	409	823	0	0	0	1	2	0	594	227	0	13	2	3	0	1	101	200	0	2	1	2	491	1709	0	0	0	1	39	0	0	1	0	1	0	0	32	919	0	0	2	1	0	0
ASV_742	3	1	71	0	0	4	26	0	0	18	4	0	4	6	25	3	104	8	0	4	1	13	5	1	0	0	2	1	2	0	12	0	0	0	0	0	0	20	66	3	0	1	1	0	0	0	0	2	0
ASV_743	28	0	1	0	3	3	6	0	0	8	0	0	0	2	17	5	1	0	0	0	0	1	18	3	0	0	0	7	26	0	3	13	1	8	0	18	0	0	0	1	0	1	19	0	6	0	0	0	0
ASV_744	0	0	0	84	0	0	0	0	0	0	0	0	0	0	0	0	0	0	0	0	0	0	0	0	0	0	0	0	0	0	0	0	0	0	0	0	0	0	0	0	0	0	0	0	0	0	0	0	0
ASV_745	1	0	0	0	0	1	6	0	0	1	0	0	0	11	3	14	0	0	162	0	0	0	9	0	0	0	0	3	18	0	0	2	0	6	0	0	0	0	0	7	0	0	10	0	1	0	1	0	0
ASV_747	0	0	0	0	0	0	0	0	0	0	0	0	0	0	0	0	0	0	0	0	0	0	0	0	0	0	0	0	0	0	0	0	0	0	0	0	0	0	0	0	0	0	0	0	0	0	0	0	0
ASV_749	0	0	0	0	0	0	0	0	0	0	0	0	0	0	0	0	0	15	0	0	0	0	0	0	0	0	0	0	0	0	0	0	0	0	0	0	0	0	0	0	0	0	0	0	0	0	0	0	0
ASV_75	43	57	28	226	2	88	17	40	70	3	104	68	10	25	91	17	17	415	178	0	36	8	27	9	883	399	1249	139	1	234	5	7	342	29	0	34	0	20	10	154	5	64	4	271	14	4	948	15	315
ASV_750	0	0	0	0	0	0	0	0	0	0	0	0	0	0	0	0	0	0	0	0	0	0	0	0	0	0	0	0	0	0	0	0	0	0	0	0	0	0	0	0	0	0	0	0	0	0	0	0	0
ASV_751	1	0	0	0	0	29	72	0	0	0	0	0	0	5	6	0	0	0	68	0	0	3	15	0	0	1	0	44	77	0	1	0	0	3	0	9	0	0	0	0	0	3	64	0	4	0	0	0	0
ASV_752	1	0	0	0	0	22	21	0	0	0	0	0	0	18	18	0	0	0	0	0	0	7	19	0	0	0	0	27	44	0	0	4	0	0	0	0	0	0	0	0	0	7	53	0	0	0	0	0	0
ASV_753	0	0	0	0	0	6	5	0	23	0	0	0	5	0	0	0	6	0	0	55	0	1	3	0	0	0	0	11	2	0	0	0	21	0	0	0	0	0	0	0	0	0	3	0	0	0	0	0	0
ASV_754	0	0	0	0	0	0	0	0	0	0	0	0	0	0	0	0	0	0	0	0	0	0	0	0	0	0	0	0	0	0	1	0	0	0	0	0	0	0	0	1	0	0	0	0	0	0	0	1	0
ASV_755	0	0	0	0	0	0	0	0	0	0	0	0	0	0	0	0	0	0	0	0	0	0	0	0	0	0	0	0	0	0	0	0	0	0	0	0	0	0	0	0	0	0	0	0	0	0	0	0	0
ASV_758	0	0	0	0	124	0	0	0	0	0	0	0	0	0	0	0	0	0	0	0	0	0	0	0	0	0	0	0	0	0	0	0	0	0	0	0	0	0	0	0	0	0	4	0	0	0	0	0	0
ASV_759	0	2	0	0	0	0	0	0	0	1	107	0	0	0	0	1	0	0	0	0	0	0	0	0	0	0	0	0	0	0	0	0	0	0	0	0	0	0	1	0	0	0	0	0	0	0	0	0	0
ASV_760	0	0	0	0	0	0	5	0	0	7	0	0	0	0	1	0	0	0	0	0	0	0	0	0	131	0	0	16	1	0	0	9	0	4	0	0	0	0	0	0	0	0	5	0	8	0	0	0	0
ASV_761	0	0	0	0	0	0	0	0	0	0	0	0	0	0	0	0	0	0	0	0	0	0	0	0	0	0	0	0	0	8	0	0	0	0	0	0	0	0	0	0	0	0	0	0	0	0	72	0	0
ASV_762	0	0	0	0	0	0	0	0	0	0	0	0	0	0	0	0	0	0	0	0	0	0	0	0	0	0	0	0	0	0	0	0	0	0	0	0	0	0	0	0	0	0	0	0	0	0	0	0	0
ASV_763	0	3	35	12	0	4	1	0	4	5	1	0	0	0	1	6	53	0	3	0	0	8	12	1	0	0	0	0	1	0	8	0	1	0	0	0	0	0	27	0	0	0	0	0	0	0	0	3	6
ASV_764	0	0	0	0	0	0	0	0	0	0	0	0	0	0	0	0	0	0	93	0	0	0	0	0	0	0	0	0	0	0	0	0	0	0	0	0	0	0	0	0	0	0	0	0	0	0	0	0	0
ASV_765	0	1	0	1	107	1	0	0	0	0	0	0	0	0	0	0	0	0	0	0	0	0	0	0	0	0	0	0	0	0	0	0	0	0	0	0	0	0	0	0	0	0	0	0	0	0	0	0	0
ASV_766	0	0	0	0	0	0	14	1	0	0	0	0	0	3	3	0	0	0	0	0	0	1	2	0	0	0	0	4	9	0	0	0	0	0	0	0	0	0	0	0	0	0	4	0	0	0	0	0	0
ASV_768	0	0	0	0	0	0	0	0	0	0	0	0	0	0	0	0	0	0	0	0	0	0	0	0	0	0	0	0	0	0	0	0	0	0	0	0	0	0	0	0	0	0	0	0	0	0	0	0	0
ASV_770	0	1	0	118	0	0	0	1	0	0	0	0	0	0	0	0	0	0	0	0	0	0	0	0	0	10	0	0	0	0	0	1	2	0	0	0	0	0	0	0	7	0	0	0	0	0	0	0	0
ASV_772	0	0	0	0	0	0	0	0	0	0	0	0	0	0	0	0	0	0	0	0	0	0	0	4	0	175	0	0	1	0	0	0	0	0	0	0	0	0	0	0	0	0	0	0	0	0	0	0	0
ASV_773	0	0	0	0	0	0	0	0	0	0	0	0	0	0	0	0	0	0	0	0	0	0	0	0	0	0	412	0	0	0	0	0	0	0	0	0	0	0	0	0	0	0	0	0	0	0	0	0	0
ASV_774	0	0	0	0	0	0	0	1	0	0	0	0	0	0	0	0	0	0	0	0	0	0	0	0	0	0	0	0	0	0	0	0	0	0	0	0	0	0	0	0	0	0	0	0	0	0	0	0	0
ASV_775	2	0	0	0	0	21	124	0	0	5	0	0	1	42	68	1	0	1	0	0	1	4	39	26	0	0	0	47	133	0	0	28	42	21	0	3	1	0	0	0	0	1	74	0	27	0	218	0	0
ASV_776	0	0	0	0	0	0	3	0	0	2	0	0	3	1	2	0	0	0	0	0	0	3	0	0	0	0	0	0	0	0	0	0	0	3	0	0	0	0	0	0	0	0	0	0	3	0	0	0	0
ASV_777	0	0	0	0	0	0	0	0	0	0	0	9	0	0	0	0	0	0	0	1	0	0	1	0	0	1	0	138	0	8	0	4	0	0	0	0	0	0	0	0	75	0	0	0	0	0	0	0	0
ASV_778	0	0	0	0	0	7	5	0	0	0	0	0	0	8	0	0	0	13	0	0	0	0	1	0	1	0	0	8	0	0	0	0	0	0	0	0	0	0	0	0	0	2	2	0	0	0	0	0	0
ASV_779	10	0	0	0	0	0	8	0	0	13	0	0	0	0	0	0	20	0	0	0	0	5	5	0	0	0	0	0	0	0	4	6	4	0	0	0	0	20	20	0	0	0	8	4	0	2	0	0	0
ASV_78	910	0	18	1	0	16	12	1	0	13	0	1	1	47	18	0	0	6	75	3	0	0	8	48	0	0	0	99	3	11	1	0	0	3	0	0	1	0	0	0	0	0	8	0	0	0	72	0	0
ASV_780	19	1	0	0	0	0	8	0	0	0	0	0	0	9	6	0	0	0	0	0	0	0	3	1	0	0	0	9	10	0	0	0	0	0	0	0	0	0	0	0	0	2	6	0	0	0	0	0	0
ASV_781	0	0	20	0	0	0	0	0	0	0	0	0	0	0	0	3	0	5	0	1	0	0	22	0	0	33	0	0	1	0	0	0	44	0	0	0	0	0	0	0	2	0	0	0	0	0	0	0	0
ASV_782	0	1	1	58	32	1	0	2	25	0	0	27	2	0	10	1	2	16	193	1	3	2	1	3	0	35	73	19	0	0	0	0	35	0	0	0	0	0	3	22	2	4	2	42	3	0	93	2	24
ASV_783	1	0	0	0	0	6	41	0	0	0	0	0	0	20	1	0	0	0	0	0	0	12	10	10	0	0	0	0	21	0	0	0	0	6	0	0	0	0	0	0	0	0	25	0	0	0	0	0	0
ASV_784	0	0	0	0	0	49	159	0	0	0	0	0	0	16	74	0	0	0	0	1	0	4	8	0	0	0	0	35	252	9	0	0	1	28	0	0	0	0	0	0	0	0	154	0	0	0	1	0	1
ASV_785	0	0	37	0	0	6	3	0	27	3	0	0	0	0	15	17	0	0	0	0	0	0	39	0	0	0	0	12	1	0	0	16	0	3	0	16	0	0	0	0	0	5	3	0	0	0	0	0	1
ASV_786	0	0	0	0	0	5	53	0	0	0	0	0	0	11	11	0	0	0	0	0	0	5	10	0	0	1	0	19	23	0	0	0	0	1	0	0	0	0	0	0	0	0	35	0	0	0	0	0	0
ASV_788	0	0	0	0	0	0	0	0	0	0	0	0	0	0	0	0	0	0	132	0	0	0	0	0	0	0	0	0	0	0	0	0	0	0	0	0	0	0	0	0	0	0	0	0	0	0	0	0	0
ASV_79	38	1	31	28	95	72	5	0	84	203	1	0	9	0	207	49	0	0	1	0	0	6	218	175	394	11	3	40	9	0	1	218	53	75	0	159	1	0	0	0	0	3	72	1	204	1	1	0	0
ASV_790	0	0	0	0	0	0	0	0	0	0	0	0	0	0	0	0	0	0	0	0	0	0	0	0	0	0	0	0	0	0	0	0	0	0	0	0	0	0	0	0	0	0	0	0	0	0	0	0	0
ASV_791	0	0	90	0	4	10	0	0	0	17	0	0	0	0	4	3	66	0	0	0	22	0	0	0	0	0	2	0	0	0	8	0	0	0	0	0	0	0	6	0	0	0	0	16	0	3	0	0	0
ASV_792	0	0	0	0	1	1	0	0	0	0	0	39	0	0	0	0	0	0	0	0	0	0	0	16	0	0	384	0	0	0	0	0	0	0	0	0	0	0	0	0	0	0	0	0	0	0	2	0	0
ASV_794	0	0	0	0	0	0	0	0	0	0	0	0	0	0	0	0	0	0	0	0	0	0	0	0	0	0	0	0	0	0	0	0	0	0	0	0	0	0	0	0	0	0	0	0	0	0	0	0	0
ASV_795	0	0	0	0	0	0	0	0	0	0	0	0	0	0	0	0	0	0	0	0	0	0	0	0	0	0	0	0	0	0	0	0	0	0	0	0	0	0	0	0	0	0	0	0	0	0	0	0	0
ASV_796	121	0	0	20	0	0	17	0	0	7	0	0	0	30	5	3	24	0	0	0	0	3	13	16	0	0	0	20	8	0	0	4	0	6	0	53	0	0	0	0	0	0	9	0	8	1	1	1	0
ASV_797	0	40	0	0	0	0	0	0	0	0	0	47	0	0	0	0	0	0	0	2	0	3	0	0	0	0	0	0	0	0	0	0	0	0	0	0	0	0	0	0	0	0	0	0	0	0	0	0	0
ASV_798	0	0	0	0	87	3	6	0	0	0	0	0	0	0	0	0	0	0	0	0	0	0	0	0	0	0	0	0	1	0	0	0	0	0	0	22	0	0	0	0	0	0	0	0	0	0	0	0	0
ASV_8	1054	5	411	1191	435	1222	535	147	614	2919	6	199	416	328	2734	828	20	22	1653	2	46	85	3362	3099	2	21	295	1247	554	14	141	3701	418	1583	0	3581	13	78	12	123	13	271	1160	171	3475	19	407	2	4
ASV_80	48	0	90	44	0	80	58	1	0	127	0	0	20	72	111	62	1	0	82	0	0	22	263	175	557	0	58	87	77	0	13	239	21	39	0	277	1	39	3	4	5	15	188	1	243	0	0	0	0
ASV_800	0	0	0	0	0	0	0	0	0	0	48	0	0	0	1	249	0	0	0	0	1	0	0	1	0	0	0	0	0	0	0	0	0	0	0	0	0	0	0	0	0	0	0	0	0	0	0	0	0
ASV_801	0	0	0	0	0	0	0	0	0	0	0	0	0	0	0	0	0	0	0	0	0	0	0	0	0	0	0	0	0	0	0	0	0	0	0	0	0	0	0	0	0	3	0	5	0	0	0	0	0
ASV_803	0	0	0	0	0	0	0	0	0	0	0	0	0	0	0	0	0	0	0	0	0	0	0	0	0	0	0	0	0	0	0	0	0	0	0	0	0	0	0	0	0	0	0	0	0	0	1	0	0
ASV_804	10	0	0	0	0	0	2	0	0	0	0	98	0	0	0	0	0	0	0	0	0	0	0	1	0	0	0	0	2	0	0	0	0	0	0	0	0	0	0	0	0	0	1	0	0	0	0	0	0
ASV_805	0	0	0	0	0	1	0	0	0	0	0	0	0	0	1	0	0	0	1	0	0	0	4	0	0	0	0	0	2	0	0	4	0	0	0	0	0	20	0	0	0	1	4	0	0	0	0	0	0
ASV_806	0	0	0	0	0	0	0	0	0	0	0	0	0	0	0	0	0	0	0	0	0	0	0	0	0	0	0	0	0	0	0	0	0	0	0	0	0	0	0	0	0	0	0	0	0	0	0	0	0
ASV_807	23	0	9	26	0	8	0	6	25	18	0	2	1	11	1	74	0	0	26	0	0	10	1	2	0	0	0	6	0	1	0	8	36	19	0	2	0	0	0	5	0	2	1	0	0	1	4	0	0
ASV_808	0	0	0	0	0	0	0	0	0	0	0	0	0	0	0	0	0	0	0	0	0	0	0	0	0	0	0	0	0	0	0	0	0	0	0	0	0	0	0	0	0	0	0	0	0	0	0	0	0
ASV_809	0	0	25	0	0	1	0	0	0	0	0	0	2	0	0	0	0	0	0	0	21	0	0	0	0	0	34	0	0	0	0	0	0	0	0	0	0	0	0	0	0	0	0	0	0	0	0	0	0
ASV_81	78	0	4	1	274	76	167	0	0	93	1	33	4	39	32	17	74	27	1	4	0	18	70	31	251	0	47	159	224	0	0	34	0	12	0	20	1	0	24	24	0	10	171	0	5	1	0	3	398
ASV_810	0	0	0	0	106	0	0	0	0	0	0	0	0	0	0	0	0	0	0	0	0	0	0	0	0	0	0	0	0	0	0	0	1	0	0	0	0	0	0	0	0	0	1	0	0	0	0	0	0
ASV_811	0	0	0	0	0	3	0	0	0	0	0	1	15	0	0	0	0	0	0	0	0	0	0	0	0	0	0	0	2	0	0	0	0	0	0	0	0	0	0	0	0	0	1	0	0	0	0	0	0
ASV_812	0	0	0	0	0	10	26	0	0	0	0	0	0	20	5	0	0	0	0	0	0	9	7	0	0	0	0	7	24	0	0	0	0	10	0	0	0	0	0	0	0	0	33	0	0	0	0	0	0
ASV_813	0	0	0	0	0	26	4	0	26	0	0	0	0	0	3	0	0	0	0	0	0	0	0	0	0	0	0	42	0	0	0	0	0	0	0	20	0	0	0	0	0	6	0	0	0	4	0	5	35
ASV_814	0	0	0	0	0	0	0	0	46	0	0	0	0	0	1	0	0	0	0	30	0	0	0	0	0	0	0	0	0	0	0	0	0	0	0	0	0	0	0	0	0	0	0	0	0	0	0	2	0
ASV_815	0	0	0	0	0	0	0	0	0	0	0	0	0	0	0	0	0	0	0	0	0	0	0	0	0	0	0	0	0	0	0	2	0	0	0	0	0	0	3	0	0	0	0	0	0	0	0	0	0
ASV_816	0	0	0	0	0	0	0	0	0	0	0	0	0	0	0	0	0	0	0	0	0	0	1	0	0	0	0	0	0	0	0	0	0	0	0	0	0	0	0	0	0	0	2	0	0	0	0	0	0
ASV_817	0	0	0	0	0	0	0	0	0	0	0	0	0	0	0	0	0	0	0	0	0	0	0	0	0	0	0	0	0	0	0	0	0	0	0	0	0	0	0	0	0	0	0	0	0	0	0	1	0
ASV_819	1	0	0	0	0	0	0	0	0	0	0	0	0	0	0	0	0	0	0	0	10	0	1	0	609	5	0	0	0	0	0	0	1	0	0	0	0	0	0	0	0	0	0	0	0	0	0	0	0
ASV_82	142	1	39	126	0	41	24	2	68	158	1	34	26	9	222	69	1	0	1	1	0	7	216	231	1	0	0	60	17	10	17	317	26	54	0	426	3	0	1	5	0	7	86	0	95	1	104	0	0
ASV_821	0	0	0	0	0	5	0	0	0	0	0	0	0	0	0	0	0	0	0	0	0	1	0	0	0	0	0	0	0	0	0	0	0	0	0	0	0	0	0	0	0	0	0	0	0	0	0	0	21
ASV_822	0	0	0	0	81	0	0	74	0	0	1	0	0	0	0	0	0	0	0	0	0	0	0	0	0	0	0	0	0	0	0	0	0	0	0	0	0	0	0	0	0	0	0	0	0	0	0	0	0
ASV_823	0	0	0	0	0	9	0	0	0	10	0	0	0	0	2	5	0	0	0	0	0	0	3	0	0	0	0	13	2	0	0	14	0	0	0	0	0	0	0	0	0	0	4	0	15	1	0	0	0
ASV_826	2	0	54	0	0	0	3	23	0	0	0	0	14	0	0	2	0	0	0	2	0	0	0	4	0	0	0	0	1	0	0	0	123	0	0	0	0	0	15	1	0	0	0	7	0	0	0	0	0
ASV_828	0	0	0	0	30	0	0	0	0	0	0	0	0	0	0	0	0	0	0	35	0	0	54	0	0	0	243	0	0	0	0	0	0	0	0	0	0	0	0	0	0	1	0	1	0	0	0	0	0
ASV_83	27	0	28	77	0	79	89	0	43	134	1	20	15	40	201	43	0	1	131	0	1	4	142	281	0	0	0	135	108	1	5	284	40	32	0	228	0	0	4	1	0	0	116	0	125	2	68	0	0
ASV_830	0	0	25	0	0	6	2	0	18	1	0	0	0	0	5	13	0	0	0	0	0	0	22	0	0	0	0	5	1	0	0	16	0	6	0	13	0	0	0	0	0	9	2	0	0	0	0	0	0
ASV_831	0	0	0	0	0	0	44	0	0	0	0	0	0	23	2	0	0	0	0	0	0	4	8	0	0	0	0	14	45	0	0	0	0	1	0	0	0	0	0	0	0	0	32	0	0	0	0	0	0
ASV_832	0	0	0	0	0	0	0	0	0	0	0	0	0	0	0	5	0	0	0	0	1	0	0	0	0	0	16	2	0	0	0	0	0	0	0	0	0	0	0	0	0	0	0	0	0	0	0	0	0
ASV_833	0	0	0	0	0	0	0	0	0	0	0	0	0	0	0	0	0	0	0	0	0	0	0	0	0	0	0	0	0	0	0	0	0	0	0	0	0	0	0	0	0	0	0	0	0	0	0	0	0
ASV_834	0	0	0	0	0	0	0	0	0	0	0	0	0	0	0	0	0	0	0	0	0	0	0	0	0	0	0	0	0	0	0	0	0	0	3843	0	0	0	0	0	0	0	0	0	0	0	0	0	0
ASV_836	0	0	0	0	0	0	0	0	0	0	0	0	0	0	0	0	0	0	0	19	0	0	0	0	0	0	0	0	0	0	0	0	0	1	0	0	0	0	0	0	0	41	0	0	0	0	0	0	0
ASV_839	0	0	0	0	0	0	0	0	0	0	0	0	0	0	0	0	0	0	0	0	0	0	0	0	0	0	0	0	0	0	0	0	0	0	0	0	0	0	0	0	0	0	0	0	0	0	0	0	0
ASV_84	0	0	19	0	360	0	0	0	0	0	0	2	24	0	4	2	1	616	0	0	8	2	1	0	2331	28	94	0	4	11	0	1	43	0	0	0	0	0	0	0	0	0	0	0	0	3	32	0	0
ASV_840	0	0	0	0	0	0	0	0	0	0	0	0	0	0	0	0	0	0	0	0	0	0	0	0	0	0	0	0	0	0	0	0	0	0	0	0	0	0	0	0	0	0	0	0	0	0	0	0	0
ASV_841	0	0	0	0	1	0	0	0	0	0	90	0	0	0	1	1	26	0	0	0	0	0	0	0	0	0	0	0	0	0	0	0	0	0	0	0	0	0	0	1	0	0	0	0	0	0	0	0	0
ASV_842	0	0	0	0	0	1	0	0	0	0	0	0	0	0	0	0	0	0	0	0	0	0	0	0	0	0	311	0	0	0	0	0	0	0	0	0	0	0	0	0	0	0	0	0	0	0	0	0	0
ASV_843	0	0	0	0	0	0	0	0	0	0	0	0	0	0	0	0	0	0	0	0	0	0	0	0	0	0	0	0	0	0	0	0	0	0	0	0	0	0	0	0	0	0	0	0	0	0	0	0	0
ASV_844	0	0	0	0	0	0	0	0	0	0	0	0	0	0	0	0	0	0	0	0	0	0	0	0	0	0	0	0	0	0	0	0	0	0	0	0	0	0	0	0	0	0	0	0	0	0	0	0	0
ASV_845	1	0	0	0	0	6	0	0	0	0	0	0	0	0	0	0	0	0	0	0	0	6	0	0	0	0	0	0	0	0	0	0	0	0	0	0	0	0	0	0	0	0	0	0	0	0	0	0	15
ASV_846	0	0	0	0	0	1	0	0	0	0	0	0	0	0	0	0	0	0	0	0	0	0	0	0	0	0	164	0	0	0	0	0	0	0	0	0	0	0	0	0	0	0	0	0	1	0	0	0	0
ASV_847	0	0	0	0	0	0	0	0	0	0	0	0	0	0	0	0	16	0	0	24	0	3	1	0	0	0	0	0	0	0	0	0	0	0	0	0	0	0	0	0	0	0	0	0	0	0	0	0	0
ASV_848	0	0	0	0	0	0	1	0	0	0	0	0	0	0	0	0	0	0	0	0	0	0	0	0	0	0	0	0	0	0	0	0	0	0	0	0	0	0	0	0	0	0	0	0	0	0	0	0	0
ASV_85	1	0	1	1	3213	0	0	1	0	0	0	1	0	6	1	1	1	2	0	0	1	0	0	0	1	1	0	0	0	0	0	0	0	0	0	0	0	0	0	0	0	0	0	0	0	0	0	0	0
ASV_851	1	0	0	0	0	0	0	0	0	0	0	0	0	17	9	0	19	0	0	0	0	2	5	0	0	0	0	21	9	0	0	0	0	3	0	0	0	0	0	0	0	0	14	0	0	0	0	0	0
ASV_852	1	0	69	0	0	0	2	0	0	10	1	0	0	8	0	3	2	0	0	3	0	4	0	17	0	0	0	1	0	0	7	0	0	0	0	0	0	20	6	0	0	0	3	1	0	2	0	3	0
ASV_854	0	0	0	0	0	0	5	0	0	1	0	0	0	2	0	0	0	0	0	0	0	1	0	0	0	0	0	0	3	0	0	0	0	0	0	0	0	0	0	0	0	0	3	0	0	0	0	0	0
ASV_855	0	314	0	0	0	4	0	0	0	0	0	0	0	0	79	0	0	1	0	0	0	117	0	11	0	0	49	0	0	0	0	8	0	0	0	23	1	0	0	0	0	0	0	0	0	0	67	0	0
ASV_856	0	0	42	0	0	0	0	0	0	0	0	0	0	0	12	0	50	13	0	0	0	0	3	0	0	0	0	0	0	0	0	0	0	0	0	0	0	20	29	4	0	0	0	0	0	0	0	1	0
ASV_857	0	0	116	0	0	0	0	0	0	0	0	0	0	0	0	0	0	0	0	0	0	0	0	0	0	0	0	0	0	72	0	0	0	0	0	0	0	0	0	0	0	0	0	0	0	0	0	0	0
ASV_859	0	0	0	0	0	8	35	0	0	0	0	0	0	16	11	0	0	0	0	0	0	1	6	0	0	0	0	0	70	0	0	0	0	1	0	0	0	0	0	0	0	0	52	0	0	0	0	2	0
ASV_86	0	0	0	0	0	0	0	0	0	0	0	0	0	0	0	0	0	0	0	0	0	0	0	0	0	0	0	0	0	0	0	0	0	0	0	0	0	0	0	0	0	0	0	0	0	0	0	0	0
ASV_860	0	0	0	0	0	0	0	0	0	0	0	0	0	0	0	0	0	0	74	0	0	0	0	0	0	0	0	0	0	0	0	0	0	0	0	0	0	0	0	0	0	0	0	0	0	0	0	0	0
ASV_861	0	39	0	0	0	0	0	1	0	0	0	42	0	0	0	0	0	0	0	1	0	3	0	0	0	0	0	0	0	0	0	0	0	0	0	0	0	0	0	0	0	0	0	0	0	0	0	0	0
ASV_862	0	0	0	0	0	0	0	0	19	0	0	0	0	0	0	0	0	0	0	0	0	0	0	0	0	0	0	0	0	0	0	0	0	0	0	0	0	0	0	0	0	0	0	0	0	0	0	0	0
ASV_864	0	0	0	0	0	0	0	0	0	0	0	0	0	0	0	0	0	0	0	0	0	0	0	0	0	0	0	0	0	0	0	0	0	0	0	0	0	0	0	0	0	0	0	0	0	0	101	0	0
ASV_865	0	0	0	0	0	5	45	0	0	0	0	0	0	18	9	0	0	0	0	0	0	3	12	0	0	0	0	17	16	0	0	0	0	1	0	0	0	0	0	0	0	0	29	0	0	0	0	0	0
ASV_868	0	0	0	0	0	15	42	0	0	0	0	0	0	18	9	0	0	0	0	0	0	4	3	0	0	1	0	58	76	0	0	0	0	1	0	0	0	0	0	0	0	0	29	0	0	0	0	0	0
ASV_869	0	0	0	0	0	14	47	0	0	0	0	0	5	25	5	1	0	0	0	0	0	4	2	0	0	0	0	4	23	0	0	0	0	6	0	0	0	0	0	0	0	0	29	0	0	0	0	0	0
ASV_87	0	0	0	0	0	3	0	0	0	0	0	0	34	13	207	0	11	740	97	0	6	2	20	4	226	475	1338	55	2	2	3	0	438	1	0	19	1	0	17	12	13	16	2	167	9	5	1577	9	136
ASV_870	0	0	0	0	0	0	0	33	0	17	0	0	0	0	0	14	0	0	0	0	0	2	0	0	0	0	0	0	2	0	0	0	29	0	0	11	0	0	0	0	0	0	6	0	16	0	0	0	76
ASV_871	0	0	0	0	0	0	1	0	0	0	0	0	0	0	0	0	0	0	1	258	0	0	1	17	0	0	0	0	0	7	0	0	0	0	0	0	0	0	0	0	0	0	0	1	2	0	0	0	0
ASV_872	0	0	0	0	0	0	0	0	0	0	0	0	0	0	0	0	0	0	0	0	0	0	0	0	0	0	0	0	0	0	0	0	0	0	0	0	0	0	0	0	0	0	0	0	0	0	0	0	0
ASV_873	0	0	0	0	0	0	1	1	0	0	0	0	0	0	0	0	0	0	0	0	0	0	0	1	0	0	0	0	0	0	0	0	0	0	0	0	0	0	1	0	0	0	0	0	0	0	0	0	0
ASV_874	1	0	0	0	0	51	70	0	0	0	0	0	0	32	53	0	0	0	0	0	0	10	15	0	0	0	2	7	78	0	0	0	0	0	0	0	0	0	0	0	0	17	80	0	0	0	0	0	0
ASV_875	0	0	0	0	0	0	32	0	0	0	0	0	0	29	18	0	0	0	0	0	0	0	3	0	0	0	0	51	38	0	0	0	0	4	0	0	0	0	0	0	0	0	28	0	0	0	0	0	0
ASV_877	0	0	0	0	0	0	0	0	0	0	0	0	0	0	0	0	0	0	0	0	0	0	0	0	0	0	0	0	2	0	0	0	0	0	0	0	0	0	0	0	0	0	3	0	0	0	0	0	0
ASV_879	0	0	0	0	0	0	0	0	0	0	0	0	0	0	0	0	0	14	0	0	0	0	0	0	0	0	0	0	0	0	0	0	0	0	0	0	0	0	0	0	0	0	0	0	0	0	0	0	0
ASV_88	33	1	45	50	61	74	129	21	0	215	0	2	20	99	255	82	0	0	74	0	1	18	200	233	1	0	0	81	113	0	6	340	39	158	0	126	0	0	2	5	2	0	160	30	210	3	0	0	1
ASV_880	0	0	0	0	0	1	31	0	0	0	0	0	0	12	18	0	0	0	0	0	0	12	10	0	0	0	0	0	31	0	0	0	0	0	0	0	0	0	0	0	0	0	32	0	0	0	0	0	0
ASV_882	0	0	0	0	0	0	0	0	0	0	0	0	0	0	0	0	0	0	0	0	0	0	0	0	232	0	0	0	0	0	0	0	0	0	0	0	0	0	0	0	0	0	0	0	0	0	0	0	0
ASV_884	0	0	0	0	0	0	0	0	0	0	0	0	0	0	0	0	0	0	0	0	0	0	0	0	0	0	0	0	0	0	0	0	0	0	0	0	0	0	0	0	0	0	0	0	0	0	0	0	0
ASV_885	0	0	0	0	0	0	0	0	0	0	0	0	0	0	0	0	0	0	0	0	0	0	0	0	0	0	0	0	0	0	0	0	0	0	0	0	0	0	0	0	0	0	0	0	0	0	0	0	0
ASV_886	0	0	0	0	0	11	47	0	0	0	0	0	0	23	4	0	0	0	0	0	0	20	2	0	0	0	0	33	32	0	0	0	0	0	0	0	0	20	0	0	0	15	32	0	0	0	0	0	0
ASV_887	0	0	0	0	1	0	0	0	0	4	0	12	0	0	0	0	0	0	0	3	5	0	0	0	0	0	0	0	1	0	0	0	11	0	0	0	1	0	4	9	0	0	0	0	0	0	0	0	0
ASV_889	0	0	0	0	0	0	0	0	0	0	0	0	0	0	0	0	0	0	0	0	0	0	0	0	0	0	0	0	0	0	0	0	0	0	0	0	0	0	0	0	0	2	0	0	0	0	0	0	0
ASV_89	0	66	57	19	0	7	73	11	38	36	855	37	4	0	44	10	367	17	1	3	0	1	21	10	1	13	0	13	6	4	3	0	0	1	0	14	1	59	35	0	4	1	10	0	5	2	1	3	1
ASV_892	13	0	0	0	0	23	26	0	0	0	0	0	0	11	2	1	0	0	0	0	0	2	7	0	0	0	0	50	91	0	0	4	0	0	0	0	0	0	0	0	0	0	45	0	0	1	0	0	0
ASV_893	1	0	0	0	0	19	23	0	0	0	0	0	0	9	15	0	0	0	0	0	0	5	16	0	0	0	0	27	32	0	0	5	0	0	0	0	0	0	0	1	0	9	48	0	0	0	0	0	0
ASV_894	0	0	60	0	2	7	0	0	0	8	0	0	0	0	5	5	42	0	0	0	20	0	0	0	0	0	0	0	0	0	6	0	0	0	0	0	0	0	3	0	0	0	0	13	0	1	1	0	0
ASV_895	0	0	0	0	0	3	40	0	0	0	0	0	0	9	7	0	0	0	0	0	0	12	10	0	0	0	0	15	36	0	0	0	0	6	0	0	0	0	0	0	0	0	34	0	0	0	0	0	0
ASV_896	0	0	0	0	0	12	29	0	0	0	0	0	0	17	7	4	0	0	0	0	0	1	1	0	0	0	0	6	12	0	0	3	0	0	0	0	0	0	0	0	0	0	12	0	6	0	0	0	0
ASV_897	0	0	0	0	0	1	5	0	0	1	196	0	0	0	0	0	0	0	0	0	0	0	0	0	0	0	0	0	0	0	0	0	0	0	0	0	0	0	0	0	0	0	0	0	0	0	0	0	0
ASV_898	0	0	0	0	0	0	0	0	0	0	0	0	0	3	0	0	0	0	0	0	0	0	0	0	0	5	0	0	0	0	0	0	0	0	0	0	0	0	0	0	0	0	0	0	0	0	0	0	0
ASV_9	1	1	1167	31	2	1	0	1	359	19	4492	149	1	3	2	0	5	9037	0	3	0	0	0	1	0	0	136	12	1	2	1	55	1	10	0	61	8177	78	1	1277	549	913	4	58	4220	4	2	3	2762
ASV_90	0	801	1495	2	3	19	259	8	0	1	1	6	5	3677	4	27	37	5362	9	5	3155	0	27	294	165	488	8307	7	12	0	0	10	0	485	0	66	3	4959	8	7	0	1791	95	6	10	5	1	3	171
ASV_901	0	0	0	0	0	0	0	0	0	0	0	0	0	0	0	0	0	0	0	0	0	0	0	0	0	4	0	0	0	0	0	0	0	0	0	0	2	0	0	0	0	0	0	0	0	0	0	0	0
ASV_903	0	0	0	0	0	0	0	0	0	0	0	0	0	0	0	0	0	0	0	0	0	0	0	0	0	0	0	0	0	0	0	0	0	0	0	0	0	0	0	0	0	0	0	0	0	0	0	0	0
ASV_904	0	0	0	0	0	0	0	0	0	0	0	0	0	0	0	0	0	0	0	0	0	0	0	0	0	0	0	0	0	0	0	0	0	3	0	0	0	0	0	0	0	0	0	0	0	0	0	0	0
ASV_905	0	0	0	0	0	0	0	0	0	0	0	0	0	0	0	0	0	0	0	0	0	0	0	0	0	0	0	0	0	0	0	0	0	0	0	0	0	0	0	0	0	0	0	0	0	0	0	0	0
ASV_906	0	0	0	0	2	1	0	0	0	0	0	0	0	0	0	0	0	0	0	0	0	0	0	0	2	0	152	0	0	0	0	0	0	0	0	0	0	0	0	150	0	0	0	0	4	0	0	0	0
ASV_907	57	0	1	0	0	26	45	0	0	13	1	0	0	14	11	1	0	0	0	0	0	0	23	3	0	0	0	30	67	0	0	9	1	17	0	2	0	0	0	0	0	14	31	0	30	1	4	0	0
ASV_908	0	0	0	0	0	0	32	0	0	0	0	0	0	26	10	0	0	0	0	0	0	7	3	0	0	0	2	32	21	0	0	0	0	3	0	0	0	0	0	0	0	0	31	0	0	1	0	0	0
ASV_91	51	1	1	133	2	96	8	1	47	215	2	1	6	16	182	48	0	0	2	0	15	1	236	316	1	0	2	86	21	10	7	315	38	93	0	290	0	0	0	3	2	3	85	1	251	2	0	0	1
ASV_910	0	0	0	0	0	0	0	0	0	3	0	0	0	0	0	0	0	1	0	35	0	0	0	0	0	0	0	0	0	0	0	0	0	3	0	0	0	0	0	0	0	0	0	0	0	0	7	0	0
ASV_911	0	0	0	0	0	0	0	0	0	0	0	0	0	0	0	0	0	1	107	0	0	0	0	0	0	0	0	0	0	0	0	0	0	0	0	0	0	0	0	0	0	0	0	0	0	0	0	0	0
ASV_913	0	0	0	0	0	0	0	0	0	0	0	0	0	0	0	0	0	0	0	0	0	0	0	0	0	0	0	0	0	0	0	0	0	0	0	0	0	0	0	0	0	0	0	0	0	0	0	0	0
ASV_914	0	0	0	0	128	0	0	0	0	0	0	0	0	1	0	0	1	0	0	0	0	0	0	0	0	0	0	0	0	0	0	0	0	0	0	0	0	0	0	0	0	0	0	0	0	0	0	0	0
ASV_915	0	0	0	0	77	0	0	0	0	0	0	0	0	0	0	0	0	0	0	0	0	0	0	0	0	0	0	0	0	0	0	0	0	0	0	0	0	0	0	0	0	0	0	0	0	0	0	0	0
ASV_916	0	0	0	0	0	0	0	0	0	0	0	0	0	0	0	0	0	0	54	0	0	0	0	0	0	0	0	0	0	0	0	0	0	0	0	0	0	0	0	0	0	0	0	0	0	0	0	0	0
ASV_92	0	0	0	0	0	0	0	0	0	0	0	0	0	0	0	0	0	0	0	1	0	0	0	0	0	0	0	0	0	0	0	0	0	6	0	0	0	0	1	0	0	0	0	0	0	0	2	0	0
ASV_920	0	0	0	0	0	0	0	0	0	0	0	0	0	0	0	0	0	0	0	0	0	0	0	0	0	0	0	0	0	0	0	0	0	0	0	0	0	0	0	0	0	0	0	0	0	0	0	0	0
ASV_921	0	0	0	0	0	4	0	0	0	0	0	0	0	0	0	0	0	0	0	0	0	0	1	0	0	0	0	8	0	0	0	0	0	0	0	0	0	0	0	0	0	0	0	0	0	0	0	0	0
ASV_923	0	0	0	0	0	0	0	0	0	0	0	0	0	0	0	0	0	0	0	0	0	0	0	0	0	0	0	0	0	0	0	0	0	0	0	0	0	0	0	0	0	0	0	0	0	0	0	0	0
ASV_924	0	0	0	0	0	0	0	0	0	0	0	0	0	0	0	0	0	0	0	0	0	0	1	0	0	0	0	0	0	0	0	0	0	0	0	0	0	0	0	0	0	0	0	0	0	0	0	0	0
ASV_925	0	0	0	0	0	0	0	0	0	0	0	0	0	0	0	0	0	0	0	0	0	0	0	0	0	0	0	0	0	0	0	0	0	0	0	0	0	0	0	0	0	0	0	0	0	0	0	0	0
ASV_926	42	133	0	1	0	1	0	6	0	7	1	0	0	0	0	0	0	0	0	0	0	3	0	23	0	0	0	1	1	0	0	0	6	0	0	0	1	0	0	0	0	0	2	0	0	0	16	0	0
ASV_927	0	0	0	0	0	6	0	0	0	4	0	0	0	0	5	0	0	0	0	0	0	0	1	0	0	0	0	0	1	0	0	3	0	0	0	32	0	0	0	0	0	0	5	0	6	0	0	0	0
ASV_928	0	0	0	0	0	0	0	0	0	2	0	0	0	0	0	0	0	0	0	31	0	0	0	0	0	0	0	0	0	0	0	0	0	0	0	0	0	0	0	0	0	38	1	0	0	0	0	0	0
ASV_93	0	0	73	0	0	0	0	0	0	0	0	0	0	0	0	0	0	0	0	0	0	0	0	0	0	0	0	0	0	0	1	0	1	0	0	0	1	39	0	3	129	3178	0	0	0	0	0	0	79
ASV_930	0	0	0	0	0	0	0	0	0	0	0	0	0	0	0	0	0	0	0	0	0	0	0	0	0	0	0	0	0	0	0	0	0	0	0	0	0	0	0	0	0	0	0	0	0	0	0	0	0
ASV_931	0	0	0	0	0	0	0	0	0	0	0	0	0	0	0	0	0	0	0	0	0	0	0	0	0	0	0	0	0	0	0	0	0	0	0	0	0	0	0	0	0	0	0	0	0	0	0	0	0
ASV_932	1	2	0	0	0	0	0	0	0	0	0	0	0	0	0	0	0	0	0	0	3	0	0	1	0	9	0	0	0	0	0	0	0	0	0	0	0	0	0	0	0	1	0	0	0	0	1	0	1
ASV_933	0	0	0	0	0	0	0	0	0	0	0	0	0	0	0	0	0	0	0	1	0	0	0	0	0	0	0	0	0	0	0	0	0	0	0	0	0	0	0	0	0	0	0	0	0	0	0	0	0
ASV_934	0	0	0	0	0	0	0	0	0	0	0	0	0	0	0	0	0	0	0	0	0	0	1	1	0	0	0	0	0	0	0	0	1	0	0	0	0	0	0	0	0	0	0	0	1	0	0	0	0
ASV_936	85	0	0	0	0	7	6	0	0	0	0	0	0	0	0	0	0	0	0	0	0	0	0	0	0	0	0	0	1	0	0	0	0	0	0	0	0	0	0	0	0	0	0	0	0	0	0	0	0
ASV_937	1	2	2	0	0	12	13	0	0	0	0	0	0	0	0	0	0	0	0	84	12	3	5	0	0	0	0	25	1	0	0	0	0	6	0	0	0	0	0	0	0	5	6	0	0	0	0	4	1
ASV_938	0	0	35	0	0	0	0	0	0	0	0	0	0	0	7	0	39	7	0	0	0	0	2	0	0	0	0	0	0	0	0	0	0	0	0	0	0	0	33	4	0	0	0	0	0	0	0	2	0
ASV_94	41	0	80	40	0	60	45	0	1	104	1	0	12	47	83	36	0	0	62	0	0	13	197	164	395	0	32	62	66	0	9	177	15	25	0	229	1	0	3	4	4	11	141	1	179	3	0	0	0
ASV_942	0	0	0	0	0	0	0	0	0	0	0	0	0	0	0	0	0	0	120	0	0	0	0	0	0	0	0	0	1	0	0	0	0	0	0	0	0	0	0	0	0	0	2	0	0	0	0	0	0
ASV_943	0	0	0	0	0	0	0	0	0	0	0	0	0	0	0	0	0	0	126	0	0	0	0	0	0	0	0	0	0	0	0	0	0	0	0	0	0	0	1	0	0	0	0	0	0	1	0	0	0
ASV_944	0	0	0	0	0	0	0	0	0	0	0	0	0	0	0	0	0	0	0	0	0	0	0	0	0	0	0	0	0	0	1	0	0	0	0	0	0	0	0	3	0	0	0	0	0	0	0	0	0
ASV_946	0	0	0	0	0	0	0	0	0	0	0	0	0	0	0	0	0	0	0	0	0	0	0	0	0	0	0	0	0	0	0	0	0	0	0	0	0	0	0	0	0	0	4	0	0	0	0	0	0
ASV_95	10	235	98	0	1	1	157	0	0	3	0	112	0	19	0	21	4	276	1492	5	1451	1	1504	3490	2295	6	212	4	1	3	0	0	0	2591	0	0	3	508	8	1	2	1913	1	3	1168	8	2	2	18
ASV_950	0	0	0	0	0	0	0	0	0	4	0	0	0	0	0	0	0	0	130	0	0	0	2	0	0	0	0	0	2	0	0	0	0	1	0	0	0	0	0	0	0	0	0	0	0	0	0	0	0
ASV_951	0	0	0	0	0	0	0	0	0	0	0	0	0	0	0	0	1	0	0	0	0	0	0	0	253	0	0	0	0	0	0	0	0	0	0	0	0	0	0	0	0	0	0	0	0	0	0	0	0
ASV_952	0	0	0	0	0	3	3	0	0	0	0	0	0	6	0	0	0	6	0	0	0	0	1	0	0	0	0	3	0	0	0	0	0	0	0	0	0	0	0	1	0	2	3	0	0	0	0	0	0
ASV_953	0	0	0	0	0	0	0	0	0	0	0	0	0	0	0	0	0	0	0	0	0	0	0	0	0	0	0	0	0	0	0	0	0	0	0	0	0	0	0	0	0	0	0	0	0	0	0	0	0
ASV_954	0	0	12	0	0	15	11	0	0	0	0	0	6	5	0	0	0	0	0	0	0	0	2	11	0	0	0	34	7	0	0	18	0	0	0	0	0	0	0	0	0	6	10	0	0	0	0	0	0
ASV_955	0	0	0	0	79	0	0	0	0	0	0	0	0	0	1	0	0	0	0	0	0	0	0	0	0	0	0	0	0	0	6	0	0	0	0	0	0	0	0	0	0	0	0	0	0	0	0	0	0
ASV_956	0	0	0	0	0	0	0	0	0	0	0	0	0	0	0	0	0	0	111	0	0	0	0	0	0	0	0	0	0	0	0	0	1	0	0	0	0	0	0	0	0	0	0	0	0	0	0	0	0
ASV_958	0	0	0	0	0	0	0	0	0	0	0	0	0	0	0	0	0	0	0	0	0	0	0	0	0	0	0	0	0	0	0	0	80	0	0	0	0	0	0	0	0	0	0	0	0	0	0	0	0
ASV_96	0	1	76	0	0	1	0	0	0	7	1820	111	0	0	0	5	0	0	1	1	0	0	0	2	0	0	2	0	0	0	4	0	8	0	0	17	107	0	1	0	0	2	0	0	32	0	1	2	116
ASV_960	0	0	0	0	0	0	0	0	0	0	0	0	0	0	0	0	0	0	0	0	0	0	0	0	0	0	0	0	0	0	0	0	0	0	0	0	0	0	0	0	0	0	0	0	0	0	0	0	0
ASV_961	1	0	16	0	0	0	0	0	0	0	0	5	0	0	1	0	0	0	0	0	0	0	0	0	0	0	0	0	0	0	0	0	57	0	0	0	0	0	0	0	2	0	0	0	0	0	0	0	0
ASV_963	0	0	4	6	0	12	14	2	0	12	0	0	0	8	4	3	0	0	0	0	0	5	19	24	0	1	0	15	5	0	0	24	0	0	0	2	0	0	1	0	0	0	4	0	6	0	0	0	0
ASV_964	0	0	0	0	0	3	29	0	0	0	0	0	0	6	11	0	0	0	0	0	0	7	6	0	0	0	0	0	23	0	0	0	0	0	0	0	0	0	0	0	0	0	27	0	0	0	0	0	0
ASV_966	0	0	0	0	0	0	0	0	0	0	0	67	0	0	0	0	0	0	0	0	0	0	0	0	0	0	0	0	0	0	0	0	0	0	0	0	0	0	0	0	0	0	0	0	0	0	0	0	0
ASV_969	0	0	0	0	0	7	0	0	0	0	0	1	0	0	0	0	0	0	0	0	0	0	0	0	0	0	0	16	2	0	0	0	0	0	0	0	0	0	0	0	0	0	0	0	0	0	0	0	0
ASV_97	30	0	28	60	0	69	73	0	37	125	1	17	15	32	142	36	0	0	106	0	0	6	98	205	0	0	0	109	80	0	2	220	35	22	0	182	1	0	2	0	0	0	90	0	104	4	54	0	0
ASV_971	0	0	0	0	0	0	0	0	0	0	0	0	0	0	0	0	1	0	0	0	0	0	0	0	0	0	0	0	0	0	0	0	0	0	0	0	0	0	0	0	0	0	0	0	0	0	0	0	0
ASV_974	0	0	0	0	0	0	0	0	0	0	0	0	0	0	0	0	0	0	0	0	0	0	1	0	0	0	0	0	0	0	0	0	0	0	0	0	0	0	0	0	0	0	0	0	0	0	0	0	0
ASV_975	0	0	2	18	78	0	0	0	0	0	0	1	0	0	0	0	0	0	0	0	0	0	3	0	0	0	0	0	0	0	0	0	0	0	0	0	0	0	1	0	0	0	0	0	0	0	0	1	0
ASV_976	0	0	0	0	0	2	45	0	0	0	0	0	0	22	6	0	0	0	0	0	0	13	17	0	0	0	0	22	33	0	0	0	0	0	0	0	0	0	0	0	0	0	37	0	0	0	0	0	0
ASV_978	0	0	0	0	1	0	0	0	0	3	0	13	0	0	0	0	0	0	0	0	7	0	0	0	0	0	0	0	1	0	0	0	11	0	0	0	0	0	3	2	0	0	0	0	0	0	0	0	0
ASV_979	0	1	1	3	0	0	0	0	0	0	0	1	0	1	0	0	2	0	0	0	1	0	0	0	0	0	0	0	0	0	0	0	0	3186	0	0	0	39	1	0	0	2	0	0	1	1	0	0	0
ASV_980	0	0	0	0	0	0	0	0	0	0	0	0	0	0	0	0	0	0	0	0	0	0	0	0	0	0	0	0	0	0	7	0	0	0	0	82	0	0	0	0	0	0	0	0	0	0	0	0	0
ASV_981	0	0	0	0	0	0	0	0	0	0	0	0	3	0	0	0	0	0	0	0	0	0	0	0	0	0	0	0	0	0	0	0	0	0	0	0	0	0	0	0	0	0	0	0	0	0	0	0	0
ASV_982	0	0	0	0	0	0	0	0	0	0	0	0	0	0	0	0	0	0	0	0	0	0	0	0	0	0	0	0	0	0	0	0	0	0	0	0	0	0	0	0	0	0	0	0	0	0	0	0	0
ASV_983	2	0	0	0	0	0	0	0	4	0	0	0	0	0	0	0	0	0	0	0	0	0	0	0	0	0	0	0	0	0	0	0	0	0	0	0	0	0	0	0	0	0	0	0	1	0	0	0	0
ASV_984	0	0	0	0	0	0	0	0	0	0	0	0	0	0	0	0	0	0	0	0	0	0	0	0	0	0	0	0	0	0	0	0	0	0	0	0	0	0	0	0	0	0	0	0	0	0	0	0	0
ASV_985	0	0	11	0	0	3	0	4	0	2	0	0	0	0	0	0	0	0	1	0	0	0	0	23	0	0	0	0	0	0	0	0	0	0	0	0	0	0	0	0	0	0	0	0	16	0	0	0	1
ASV_986	0	0	0	0	0	0	2	0	0	6	0	0	0	0	0	0	0	0	0	0	0	0	0	0	89	0	0	9	0	0	0	7	0	3	0	0	0	0	0	0	0	0	6	0	4	0	0	0	0
ASV_987	0	0	0	0	0	0	0	0	86	0	0	0	0	0	0	0	0	0	0	0	19	0	0	0	0	0	0	0	0	0	0	0	0	0	0	0	0	0	0	0	0	0	0	0	0	0	0	0	0
ASV_988	0	0	0	0	0	0	0	0	0	0	0	0	0	8	9	0	20	0	0	0	0	2	4	0	0	0	0	18	9	0	0	0	0	4	0	0	0	0	0	0	0	0	11	0	0	0	0	0	0
ASV_99	2	0	0	1	0	273	637	0	0	0	1	0	0	466	161	0	12	0	3	0	2	67	138	0	2	0	0	385	1275	0	0	0	0	35	0	0	1	0	0	0	0	22	684	0	0	1	0	0	0
ASV_990	0	0	0	0	0	0	1	0	0	0	0	0	0	4	0	0	1	0	0	0	0	1	0	0	1	0	0	1	0	0	0	0	0	0	0	0	0	0	0	2	0	0	0	0	0	0	0	0	1
ASV_994	0	0	0	0	0	0	0	0	0	0	0	0	0	0	0	0	0	0	0	0	0	0	1	0	0	0	0	0	0	0	0	0	0	0	0	0	0	0	0	0	0	0	0	0	0	0	0	0	0
ASV_995	3	0	0	0	0	6	6	0	1	5	0	0	0	3	14	0	0	0	0	0	0	0	5	22	0	1	0	17	11	0	0	4	0	1	0	16	0	0	0	0	0	0	11	0	4	0	0	0	0
ASV_996	110	0	0	0	0	1	0	0	0	0	0	0	0	0	0	0	0	0	0	0	0	0	0	0	0	0	0	0	0	0	0	0	0	0	0	0	0	0	0	0	0	0	0	0	0	0	0	0	0
ASV_997	0	0	0	0	70	0	0	0	0	0	0	0	0	0	0	0	0	0	0	0	0	0	0	0	0	0	0	0	0	0	0	0	0	0	0	0	0	0	0	0	0	0	0	0	0	0	0	0	0
ASV_998	0	0	0	0	0	0	14	0	0	4	0	0	0	0	0	0	0	0	0	35	0	0	9	0	0	0	0	0	1	0	0	0	0	0	0	0	0	0	3	0	0	0	0	25	0	0	0	1	0
ASV_999	0	0	0	0	0	0	4	0	37	0	0	0	0	14	11	0	0	0	0	0	0	0	3	0	0	0	0	11	5	1	0	0	0	0	0	0	0	0	0	0	0	0	7	0	0	0	0	0	0
[truncated: 50 more columns]

## Sheet: Table S1
Table S1: Fungal ASVs with significant difference (PC vs. HC)
ASVID	logFC	logCPM	PValue	FDR	level	Kingdom	Phylum	Class	Order	Family	Genus	Species
ASV_176	8.992	8.692	2.72e-15	7.9e-12	Enriched	Fungi	Ascomycota	Unassigned	Unassigned	Unassigned	Unassigned	Unassigned
ASV_92	9.535	12.061	4.26e-14	6.18e-11	Enriched	Fungi	Ascomycota	Saccharomycetes	Saccharomycetales	Saccharomycetales_fam_Incertae_sedis	Candida	Candida_glabrata_SH183656.07FU
ASV_140	8.457	9.081	1.21e-13	1.17e-10	Enriched	Fungi	Ascomycota	Unassigned	Unassigned	Unassigned	Unassigned	Unassigned
ASV_218	7.398	9.613	1.89e-13	1.22e-10	Enriched	Fungi	Unassigned	Unassigned	Unassigned	Unassigned	Unassigned	Unassigned
ASV_168	7.095	10.06	2.1e-13	1.22e-10	Enriched	Fungi	Unassigned	Unassigned	Unassigned	Unassigned	Unassigned	Unassigned
ASV_86	9.895	9.555	1.08e-12	5.2e-10	Enriched	Fungi	Ascomycota	Sordariomycetes	Hypocreales	Ophiocordycipitaceae	Unassigned	Unassigned
ASV_12	4.976	15.049	2.17e-11	9e-09	Enriched	Fungi	Ascomycota	Saccharomycetes	Saccharomycetales	Saccharomycetales_fam_Incertae_sedis	Candida	Candida_glabrata_SH183656.07FU
ASV_105	9.451	9.128	3.7e-11	1.34e-08	Enriched	Fungi	Ascomycota	Sordariomycetes	Hypocreales	Ophiocordycipitaceae	Ophiocordyceps	Ophiocordyceps_sinensis_SH203355.07FU
ASV_18	4.924	14.656	9.09e-11	2.93e-08	Enriched	Fungi	Ascomycota	Saccharomycetes	Saccharomycetales	Saccharomycetales_fam_Incertae_sedis	Candida	Candida_glabrata_SH183656.07FU
ASV_36	5.477	11.712	1.67e-10	4.84e-08	Enriched	Fungi	Ascomycota	Eurotiomycetes	Eurotiales	Trichocomaceae	Aspergillus	Unassigned
ASV_25	5.199	12.138	4.21e-10	1.11e-07	Enriched	Fungi	Ascomycota	Eurotiomycetes	Eurotiales	Trichocomaceae	Aspergillus	Unassigned
ASV_269	7.165	8.739	5e-10	1.12e-07	Enriched	Fungi	Unassigned	Unassigned	Unassigned	Unassigned	Unassigned	Unassigned
ASV_153	5.716	9.703	5.02e-10	1.12e-07	Enriched	Fungi	Ascomycota	Dothideomycetes	Pleosporales	Pleosporaceae	Bipolaris	Unassigned
ASV_196	5.538	9.253	1.05e-09	2.17e-07	Enriched	Fungi	Ascomycota	Dothideomycetes	Pleosporales	Pleosporaceae	Bipolaris	Unassigned
ASV_31	-5.161	14.607	1.95e-09	3.77e-07	Depleted	Fungi	Basidiomycota	Agaricomycetes	Auriculariales	Auriculariales_fam_Incertae_sedis	Auricularia	Auricularia_nigricans_SH194571.07FU
ASV_48	-5.097	14.17	8.38e-09	1.52e-06	Depleted	Fungi	Basidiomycota	Agaricomycetes	Auriculariales	Auriculariales_fam_Incertae_sedis	Auricularia	Auricularia_nigricans_SH194571.07FU
ASV_341	6.833	8.338	9.76e-09	1.67e-06	Enriched	Fungi	Unassigned	Unassigned	Unassigned	Unassigned	Unassigned	Unassigned
ASV_11	-4.599	14.03	1.35e-08	2.17e-06	Depleted	Fungi	Ascomycota	Saccharomycetes	Saccharomycetales	Saccharomycetales_fam_Incertae_sedis	Candida	Candida_albicans_SH194547.07FU
ASV_356	-9.5	9.201	1.91e-08	2.92e-06	Depleted	Fungi	Ascomycota	Unassigned	Unassigned	Unassigned	Unassigned	Unassigned
ASV_15	-4.662	13.641	2.71e-08	3.94e-06	Depleted	Fungi	Ascomycota	Saccharomycetes	Saccharomycetales	Saccharomycetales_fam_Incertae_sedis	Candida	Candida_albicans_SH194547.07FU
ASV_250	6.056	8.869	1.65e-07	2.28e-05	Enriched	Unassigned	Unassigned	Unassigned	Unassigned	Unassigned	Unassigned	Unassigned
ASV_314	5.595	8.44	2.67e-07	3.52e-05	Enriched	Unassigned	Unassigned	Unassigned	Unassigned	Unassigned	Unassigned	Unassigned
ASV_722	6.382	6.46	4.81e-07	6.07e-05	Enriched	Fungi	Basidiomycota	Agaricomycetes	Agaricales	Agaricaceae	Agaricus	Agaricus_subrufescens_SH000432.07FU
ASV_252	-8.42	8.186	5.55e-07	6.72e-05	Depleted	Fungi	Basidiomycota	Agaricomycetes	Unassigned	Unassigned	Unassigned	Unassigned
ASV_1841	-6.9	6.866	8.89e-07	0.000103239	Depleted	Fungi	Unassigned	Unassigned	Unassigned	Unassigned	Unassigned	Unassigned
ASV_774	7.415	7.664	1.18e-06	0.000132236	Enriched	Fungi	Unassigned	Unassigned	Unassigned	Unassigned	Unassigned	Unassigned
ASV_55	-6.731	11.809	1.31e-06	0.000140535	Depleted	Plantae	Unassigned	Unassigned	Unassigned	Unassigned	Unassigned	Unassigned
ASV_42	-6.847	12.231	2.04e-06	0.000211715	Depleted	Plantae	Unassigned	Unassigned	Unassigned	Unassigned	Unassigned	Unassigned
ASV_5	-3.628	16.083	2.27e-06	0.000227297	Depleted	Fungi	Basidiomycota	Tremellomycetes	Trichosporonales	Trichosporonaceae	Vanrija	Vanrija_humicola_SH211660.07FU
ASV_132	-3.7	10.872	2.47e-06	0.000238984	Depleted	Fungi	Basidiomycota	Ustilaginomycotina_cls_Incertae_sedis	Malasseziales	Malasseziaceae	Malassezia	Malassezia_restricta_SH176394.07FU
ASV_1408	6.854	6.818	3.6e-06	0.000337104	Enriched	Fungi	Basidiomycota	Agaricomycetes	Cantharellales	Ceratobasidiaceae	Unassigned	Unassigned
ASV_164	-3.662	10.52	3.87e-06	0.000350884	Depleted	Fungi	Basidiomycota	Ustilaginomycotina_cls_Incertae_sedis	Malasseziales	Malasseziaceae	Malassezia	Malassezia_restricta_SH176394.07FU
ASV_9	-3.587	15.62	4.86e-06	0.000427808	Depleted	Fungi	Basidiomycota	Tremellomycetes	Trichosporonales	Trichosporonaceae	Vanrija	Vanrija_humicola_SH211660.07FU
ASV_51	-3.788	10.373	6.13e-06	0.000519667	Depleted	Fungi	Basidiomycota	Tremellomycetes	Cystofilobasidiales	Cystofilobasidiaceae	Guehomyces	Guehomyces_pullulans_SH212824.07FU
ASV_1043	5.382	5.993	6.27e-06	0.000519667	Enriched	Unassigned	Unassigned	Unassigned	Unassigned	Unassigned	Unassigned	Unassigned
ASV_312	-7.904	7.721	6.44e-06	0.000519667	Depleted	Fungi	Unassigned	Unassigned	Unassigned	Unassigned	Unassigned	Unassigned
ASV_638	6.269	6.835	9.04e-06	0.00070921	Enriched	Fungi	Basidiomycota	Agaricomycetes	Agaricales	Agaricaceae	Agaricus	Agaricus_subrufescens_SH000432.07FU
ASV_905	-7.825	7.642	9.5e-06	0.000726182	Depleted	Fungi	Ascomycota	Unassigned	Unassigned	Unassigned	Unassigned	Unassigned
ASV_929	6.654	6.661	1.07e-05	0.000777135	Enriched	Fungi	Basidiomycota	Agaricomycetes	Unassigned	Unassigned	Unassigned	Unassigned
ASV_526	-6.274	7.399	1.07e-05	0.000777135	Depleted	Fungi	Basidiomycota	Ustilaginomycetes	Ustilaginales	Ustilaginaceae	Moesziomyces	Moesziomyces_rugulosus_SH023989.07FU
ASV_69	-3.35	11.722	1.14e-05	0.000806225	Depleted	Fungi	Basidiomycota	Ustilaginomycotina_cls_Incertae_sedis	Malasseziales	Malasseziaceae	Malassezia	Malassezia_restricta_SH176394.07FU
ASV_609	-6.264	7.087	1.34e-05	0.000926488	Depleted	Fungi	Basidiomycota	Ustilaginomycetes	Ustilaginales	Ustilaginaceae	Moesziomyces	Moesziomyces_rugulosus_SH023989.07FU
ASV_1111	-7.559	7.409	1.44e-05	0.0009334	Depleted	Fungi	Ascomycota	Unassigned	Unassigned	Unassigned	Unassigned	Unassigned
ASV_968	6.285	6.392	1.44e-05	0.0009334	Enriched	Fungi	Unassigned	Unassigned	Unassigned	Unassigned	Unassigned	Unassigned
ASV_1227	6.033	6.216	1.45e-05	0.0009334	Enriched	Fungi	Unassigned	Unassigned	Unassigned	Unassigned	Unassigned	Unassigned
ASV_87	-3.394	11.358	1.82e-05	0.00113307	Depleted	Fungi	Basidiomycota	Ustilaginomycotina_cls_Incertae_sedis	Malasseziales	Malasseziaceae	Malassezia	Malassezia_restricta_SH176394.07FU
ASV_78	3.166	11.088	1.83e-05	0.00113307	Enriched	Fungi	Ascomycota	Sordariomycetes	Unassigned	Unassigned	Unassigned	Unassigned
ASV_28	2.46	11.82	2.27e-05	0.00137137	Enriched	Fungi	Ascomycota	Dothideomycetes	Unassigned	Unassigned	Unassigned	Unassigned
ASV_1300	5.644	5.965	2.31e-05	0.00137137	Enriched	Unassigned	Unassigned	Unassigned	Unassigned	Unassigned	Unassigned	Unassigned
ASV_63	3.062	11.469	2.85e-05	0.00163623	Enriched	Fungi	Ascomycota	Sordariomycetes	Unassigned	Unassigned	Unassigned	Unassigned
ASV_450	-6.954	6.916	2.87e-05	0.00163623	Depleted	Plantae	Unassigned	Unassigned	Unassigned	Unassigned	Unassigned	Unassigned
ASV_448	7.279	7.731	3.22e-05	0.00173138	Enriched	Fungi	Ascomycota	Dothideomycetes	Capnodiales	Davidiellaceae	Cladosporium	Unassigned
ASV_284	6.61	6.632	3.22e-05	0.00173138	Enriched	Fungi	Ascomycota	Leotiomycetes	Erysiphales	Erysiphaceae	Erysiphe	Erysiphe_arcuata_SH187445.07FU
ASV_44	2.401	11.419	3.22e-05	0.00173138	Enriched	Fungi	Ascomycota	Dothideomycetes	Unassigned	Unassigned	Unassigned	Unassigned
ASV_38	-6.185	11.777	3.47e-05	0.00183351	Depleted	Fungi	Basidiomycota	Agaricomycetes	Polyporales	Ganodermataceae	Ganoderma	Unassigned
ASV_1407	6.154	6.298	3.58e-05	0.00183846	Enriched	Fungi	Ascomycota	Dothideomycetes	Pleosporales	Pleosporaceae	Alternaria	Unassigned
ASV_610	-6.846	8.205	3.61e-05	0.00183846	Depleted	Fungi	Ascomycota	Saccharomycetes	Saccharomycetales	Saccharomycetales_fam_Incertae_sedis	Debaryomyces	Unassigned
ASV_2285	-7.41	7.281	3.95e-05	0.00195408	Depleted	Fungi	Ascomycota	Unassigned	Unassigned	Unassigned	Unassigned	Unassigned
ASV_41	-3.566	10.74	3.97e-05	0.00195408	Depleted	Fungi	Basidiomycota	Tremellomycetes	Cystofilobasidiales	Cystofilobasidiaceae	Guehomyces	Guehomyces_pullulans_SH212824.07FU
ASV_297	-7.524	7.391	4.19e-05	0.00201249	Depleted	Fungi	Ascomycota	Sordariomycetes	Hypocreales	Nectriaceae	Fusarium	Unassigned
ASV_2756	-7.231	7.131	4.23e-05	0.00201249	Depleted	Fungi	Unassigned	Unassigned	Unassigned	Unassigned	Unassigned	Unassigned
ASV_487	-7.757	7.948	4.53e-05	0.00212181	Depleted	Fungi	Unassigned	Unassigned	Unassigned	Unassigned	Unassigned	Unassigned
ASV_1090	5.338	5.784	4.79e-05	0.00219555	Enriched	Fungi	Ascomycota	Dothideomycetes	Pleosporales	Testudinaceae	Lepidosphaeria	Unassigned
ASV_803	5.731	6.019	4.84e-05	0.00219555	Enriched	Fungi	Ascomycota	Leotiomycetes	Helotiales	Sclerotiniaceae	Botrytis	Unassigned
ASV_425	-7.55	8.299	4.91e-05	0.00219555	Depleted	Fungi	Basidiomycota	Unassigned	Unassigned	Unassigned	Unassigned	Unassigned
ASV_23	-6.191	12.189	5.24e-05	0.00230412	Depleted	Fungi	Basidiomycota	Agaricomycetes	Polyporales	Ganodermataceae	Ganoderma	Unassigned
ASV_841	-7.643	7.481	5.41e-05	0.0023461	Depleted	Fungi	Basidiomycota	Agaricomycetes	Auriculariales	Auriculariales_fam_Incertae_sedis	Auricularia	Auricularia_nigricans_SH194572.07FU
ASV_2981	-5.501	6.099	5.65e-05	0.00241449	Depleted	Fungi	Ascomycota	Sordariomycetes	Hypocreales	Nectriaceae	Unassigned	Unassigned
ASV_747	6.45	6.508	6.04e-05	0.00254337	Enriched	Fungi	Ascomycota	Sordariomycetes	Hypocreales	Unassigned	Unassigned	Unassigned
ASV_489	-7.023	6.975	6.43e-05	0.00266643	Depleted	Fungi	Unassigned	Unassigned	Unassigned	Unassigned	Unassigned	Unassigned
ASV_1356	5.152	5.682	6.67e-05	0.00272841	Enriched	Fungi	Unassigned	Unassigned	Unassigned	Unassigned	Unassigned	Unassigned
ASV_381	-7.316	9.87	6.9e-05	0.00274868	Depleted	Fungi	Basidiomycota	Ustilaginomycetes	Ustilaginales	Ustilaginaceae	Ustilago	Ustilago_esculenta_SH182307.07FU
ASV_1000	5.535	5.898	6.91e-05	0.00274868	Enriched	Fungi	Ascomycota	Sordariomycetes	Coniochaetales	Unassigned	Unassigned	Unassigned
ASV_106	-2.896	11.252	7.16e-05	0.0028112	Depleted	Fungi	Basidiomycota	Ustilaginomycotina_cls_Incertae_sedis	Malasseziales	Malasseziaceae	Malassezia	Malassezia_restricta_SH176395.07FU
ASV_307	6.222	7.563	7.57e-05	0.00292963	Enriched	Fungi	Unassigned	Unassigned	Unassigned	Unassigned	Unassigned	Unassigned
ASV_838	5.469	5.86	7.79e-05	0.00297616	Enriched	Fungi	Ascomycota	Leotiomycetes	Helotiales	Sclerotiniaceae	Botrytis	Unassigned
ASV_702	-7.633	7.585	9.04e-05	0.00341058	Depleted	Fungi	Basidiomycota	Agaricomycetes	Hymenochaetales	Hymenochaetaceae	Fuscoporia	Unassigned
ASV_126	-2.895	10.85	9.29e-05	0.00345716	Depleted	Fungi	Basidiomycota	Ustilaginomycotina_cls_Incertae_sedis	Malasseziales	Malasseziaceae	Malassezia	Malassezia_restricta_SH176395.07FU
ASV_552	-7.439	7.319	9.96e-05	0.00361648	Depleted	Fungi	Ascomycota	Unassigned	Unassigned	Unassigned	Unassigned	Unassigned
ASV_1059	6.292	6.565	9.96e-05	0.00361648	Enriched	Fungi	Basidiomycota	Agaricomycetes	Agaricales	Agaricaceae	Agaricus	Agaricus_subrufescens_SH000432.07FU
ASV_2800	3.729	6.809	0.000115682	0.00414741	Enriched	Fungi	Ascomycota	Dothideomycetes	Pleosporales	Pleosporaceae	Alternaria	Unassigned
ASV_847	6.246	6.611	0.000122518	0.00433892	Enriched	Fungi	Ascomycota	Sordariomycetes	Hypocreales	Nectriaceae	Fusarium	Unassigned
ASV_773	-7.748	7.838	0.000131333	0.00455939	Depleted	Fungi	Basidiomycota	Agaricomycetes	Auriculariales	Auriculariales_fam_Incertae_sedis	Auricularia	Auricularia_nigricans_SH194572.07FU
ASV_37	-5.398	11.672	0.000131883	0.00455939	Depleted	Fungi	Basidiomycota	Agaricomycetes	Polyporales	Ganodermataceae	Ganoderma	Unassigned
ASV_920	6.026	6.312	0.000141156	0.00477713	Enriched	Fungi	Unassigned	Unassigned	Unassigned	Unassigned	Unassigned	Unassigned
ASV_1377	5.497	5.875	0.000141471	0.00477713	Enriched	Fungi	Ascomycota	Dothideomycetes	Pleosporales	Pleosporaceae	Stemphylium	Stemphylium_herbarum_SH199527.07FU
ASV_1283	5.384	5.811	0.000148438	0.00495476	Enriched	Fungi	Unassigned	Unassigned	Unassigned	Unassigned	Unassigned	Unassigned
ASV_33	-6.066	11.784	0.000163526	0.00539636	Depleted	Fungi	Basidiomycota	Agaricomycetes	Polyporales	Ganodermataceae	Ganoderma	Unassigned
ASV_2132	4.848	5.528	0.000172372	0.00562436	Enriched	Fungi	Unassigned	Unassigned	Unassigned	Unassigned	Unassigned	Unassigned
ASV_24	-5.326	12.041	0.000175774	0.00567165	Depleted	Fungi	Basidiomycota	Agaricomycetes	Polyporales	Ganodermataceae	Ganoderma	Unassigned
ASV_432	-7.05	9.513	0.000183326	0.00585031	Depleted	Fungi	Basidiomycota	Ustilaginomycetes	Ustilaginales	Ustilaginaceae	Ustilago	Ustilago_esculenta_SH182307.07FU
ASV_22	-4.429	12.684	0.000185727	0.0058625	Depleted	Fungi	Basidiomycota	Agaricomycetes	Unassigned	Unassigned	Unassigned	Unassigned
ASV_98	-3.265	11.726	0.000189897	0.00592968	Depleted	Fungi	Unassigned	Unassigned	Unassigned	Unassigned	Unassigned	Unassigned
ASV_1093	5.004	5.742	0.000206272	0.00637249	Enriched	Fungi	Unassigned	Unassigned	Unassigned	Unassigned	Unassigned	Unassigned
ASV_511	-4.499	6.013	0.000209752	0.00641179	Depleted	Fungi	Ascomycota	Sordariomycetes	Hypocreales	Unassigned	Unassigned	Unassigned
ASV_1615	5.701	6.15	0.000212447	0.00642652	Enriched	Fungi	Basidiomycota	Agaricomycetes	Agaricales	Agaricaceae	Agaricus	Agaricus_subrufescens_SH000432.07FU
ASV_1892	5.228	5.722	0.0002198	0.00644598	Enriched	Fungi	Ascomycota	Dothideomycetes	Pleosporales	Pleosporaceae	Stemphylium	Stemphylium_herbarum_SH199527.07FU
ASV_1690	-4.407	5.332	0.000220954	0.00644598	Depleted	Fungi	Ascomycota	Sordariomycetes	Hypocreales	Nectriaceae	Fusarium	Unassigned
ASV_792	-6.61	7.877	0.000221103	0.00644598	Depleted	Fungi	Ascomycota	Saccharomycetes	Saccharomycetales	Saccharomycetales_fam_Incertae_sedis	Debaryomyces	Unassigned
ASV_1274	-4.614	5.422	0.000221969	0.00644598	Depleted	Fungi	Ascomycota	Sordariomycetes	Sordariales	Lasiosphaeriaceae	Zopfiella	Unassigned
ASV_694	5.624	6.101	0.000225617	0.00648704	Enriched	Fungi	Ascomycota	Dothideomycetes	Pleosporales	Testudinaceae	Lepidosphaeria	Unassigned
ASV_322	-6.495	6.564	0.000238823	0.00679943	Depleted	Fungi	Ascomycota	Dothideomycetes	Pleosporales	Pleosporales_fam_Incertae_sedis	Periconia	Unassigned
ASV_1016	-7.45	8.159	0.000251293	0.00708499	Depleted	Fungi	Basidiomycota	Tremellomycetes	Trichosporonales	Trichosporonaceae	Unassigned	Unassigned
ASV_285	-4.567	7.511	0.000255126	0.0071239	Depleted	Fungi	Zygomycota	Mortierellomycotina_cls_Incertae_sedis	Mortierellales	Mortierellaceae	Mortierella	Mortierella_elongata_SH180118.07FU
ASV_74	-3.542	9.591	0.000264654	0.00731956	Depleted	Fungi	Basidiomycota	Tremellomycetes	Unassigned	Unassigned	Unassigned	Unassigned
ASV_1027	5.075	5.643	0.000276544	0.00757625	Enriched	Fungi	Unassigned	Unassigned	Unassigned	Unassigned	Unassigned	Unassigned
ASV_370	-7.053	6.998	0.0002865	0.0077055	Depleted	Fungi	Ascomycota	Sordariomycetes	Hypocreales	Nectriaceae	Fusarium	Unassigned
ASV_959	6.586	6.598	0.000286568	0.0077055	Enriched	Fungi	Ascomycota	Saccharomycetes	Saccharomycetales	Unassigned	Unassigned	Unassigned
ASV_1318	-6.349	6.445	0.000289309	0.00770783	Depleted	Fungi	Ascomycota	Leotiomycetes	Helotiales	Helotiales_fam_Incertae_sedis	Calloria	Unassigned
ASV_46	-5.11	11.633	0.000296297	0.00782223	Depleted	Fungi	Basidiomycota	Agaricomycetes	Polyporales	Ganodermataceae	Ganoderma	Ganoderma_sichuanense_SH187218.07FU
ASV_1440	4.2	5.252	0.000302628	0.00791741	Enriched	Fungi	Unassigned	Unassigned	Unassigned	Unassigned	Unassigned	Unassigned
ASV_583	-3.452	12.984	0.00030901	0.00795031	Depleted	Fungi	Unassigned	Unassigned	Unassigned	Unassigned	Unassigned	Unassigned
ASV_335	-6.183	8.402	0.000313657	0.00795031	Depleted	Fungi	Basidiomycota	Agaricomycetes	Unassigned	Unassigned	Unassigned	Unassigned
ASV_50	-5.992	11.382	0.00031444	0.00795031	Depleted	Fungi	Basidiomycota	Agaricomycetes	Polyporales	Ganodermataceae	Ganoderma	Unassigned
ASV_831	-4.801	5.511	0.000314837	0.00795031	Depleted	Fungi	Basidiomycota	Tremellomycetes	Tremellales	Tremellales_fam_Incertae_sedis	Cryptococcus	Cryptococcus_aerius_SH190019.07FU
ASV_344	6.271	6.385	0.00032053	0.0080068	Enriched	Fungi	Ascomycota	Leotiomycetes	Erysiphales	Erysiphaceae	Erysiphe	Erysiphe_arcuata_SH187445.07FU
ASV_650	-4.073	5.868	0.000322588	0.0080068	Depleted	Fungi	Ascomycota	Sordariomycetes	Hypocreales	Unassigned	Unassigned	Unassigned
ASV_3668	-3.289	6.097	0.000340609	0.00838245	Depleted	Fungi	Ascomycota	Sordariomycetes	Hypocreales	Nectriaceae	Fusarium	Unassigned
ASV_2360	5.236	5.725	0.000374549	0.00914025	Enriched	Fungi	Basidiomycota	Exobasidiomycetes	Tilletiales	Tilletiaceae	Tilletia	Tilletia_holci_SH191264.07FU
ASV_355	5.659	7.284	0.00038437	0.00930176	Enriched	Fungi	Unassigned	Unassigned	Unassigned	Unassigned	Unassigned	Unassigned
ASV_2510	-7.003	6.905	0.00039729	0.00947507	Depleted	Fungi	Ascomycota	Saccharomycetes	Saccharomycetales	Saccharomycetaceae	Kazachstania	Kazachstania_unispora_SH183833.07FU
ASV_32	-4.489	12.272	0.000398057	0.00947507	Depleted	Fungi	Basidiomycota	Agaricomycetes	Unassigned	Unassigned	Unassigned	Unassigned
ASV_1017	5.737	6.086	0.000405948	0.00958432	Enriched	Fungi	Ascomycota	Sordariomycetes	Hypocreales	Unassigned	Unassigned	Unassigned
ASV_4069	-6.738	6.729	0.000423962	0.00992893	Depleted	Fungi	Unassigned	Unassigned	Unassigned	Unassigned	Unassigned	Unassigned
ASV_1182	-4.364	5.317	0.000433963	0.0100068	Depleted	Fungi	Basidiomycota	Tremellomycetes	Tremellales	Tremellales_fam_Incertae_sedis	Cryptococcus	Cryptococcus_aerius_SH190019.07FU
ASV_902	5.089	5.651	0.000434178	0.0100068	Enriched	Fungi	Basidiomycota	Agaricomycetes	Agaricales	Agaricaceae	Agaricus	Agaricus_subrufescens_SH000432.07FU
ASV_58	-4.922	11.279	0.000484199	0.0110718	Depleted	Fungi	Basidiomycota	Agaricomycetes	Polyporales	Ganodermataceae	Ganoderma	Ganoderma_sichuanense_SH187218.07FU
ASV_2147	-4.103	5.215	0.000488452	0.0110818	Depleted	Fungi	Ascomycota	Sordariomycetes	Hypocreales	Nectriaceae	Fusarium	Unassigned
ASV_510	-7.05	6.996	0.000499523	0.0112451	Depleted	Fungi	Ascomycota	Leotiomycetes	Helotiales	Hyaloscyphaceae	Lachnum	Lachnum_soppittii_SH201652.07FU
ASV_1518	-4.244	5.269	0.000504935	0.0112795	Depleted	Fungi	Ascomycota	Sordariomycetes	Hypocreales	Nectriaceae	Fusarium	Unassigned
ASV_2061	-4.035	5.266	0.000511635	0.0113419	Depleted	Fungi	Ascomycota	Sordariomycetes	Hypocreales	Bionectriaceae	Clonostachys	Clonostachys_rosea_SH005605.07FU
ASV_3231	-2.941	5.079	0.000522268	0.0114899	Depleted	Fungi	Ascomycota	Sordariomycetes	Sordariales	Unassigned	Unassigned	Unassigned
ASV_2578	-6.106	6.263	0.000529418	0.0115046	Depleted	Fungi	Ascomycota	Sordariomycetes	Hypocreales	Hypocreaceae	Trichoderma	Unassigned
ASV_1018	5.389	6.083	0.000533965	0.0115046	Enriched	Fungi	Unassigned	Unassigned	Unassigned	Unassigned	Unassigned	Unassigned
ASV_1361	-4.342	5.446	0.000534819	0.0115046	Depleted	Fungi	Unassigned	Unassigned	Unassigned	Unassigned	Unassigned	Unassigned
ASV_1737	-5.047	5.629	0.000549249	0.0117281	Depleted	Fungi	Basidiomycota	Ustilaginomycotina_cls_Incertae_sedis	Malasseziales	Malasseziaceae	Malassezia	Malassezia_sympodialis_SH188402.07FU
ASV_639	5.334	5.785	0.000560357	0.0118779	Enriched	Fungi	Basidiomycota	Agaricomycetes	Agaricales	Agaricaceae	Agaricus	Agaricus_subrufescens_SH000432.07FU
ASV_3530	-5.995	6.195	0.000623822	0.0130391	Depleted	Fungi	Unassigned	Unassigned	Unassigned	Unassigned	Unassigned	Unassigned
ASV_2751	-6.005	6.206	0.000624119	0.0130391	Depleted	Fungi	Unassigned	Unassigned	Unassigned	Unassigned	Unassigned	Unassigned
ASV_3403	-4.908	5.562	0.000650728	0.013498	Depleted	Fungi	Ascomycota	Unassigned	Unassigned	Unassigned	Unassigned	Unassigned
ASV_337	6.092	6.34	0.000690078	0.0141908	Enriched	Fungi	Basidiomycota	Tremellomycetes	Trichosporonales	Trichosporonaceae	Trichosporon	Unassigned
ASV_566	-6.686	6.705	0.000703376	0.0141908	Depleted	Fungi	Ascomycota	Dothideomycetes	Dothideales	Dothioraceae	Aureobasidium	Unassigned
ASV_2104	-3.574	5.045	0.000703783	0.0141908	Depleted	Fungi	Ascomycota	Eurotiomycetes	Chaetothyriales	Herpotrichiellaceae	Exophiala	Unassigned
ASV_2729	-3.692	5.079	0.000704408	0.0141908	Depleted	Fungi	Ascomycota	Eurotiomycetes	Onygenales	Onygenaceae	Chrysosporium	Chrysosporium_pseudomerdarium_SH183332.07FU
ASV_1202	5.067	6.41	0.000708562	0.0141908	Enriched	Fungi	Ascomycota	Dothideomycetes	Pleosporales	Pleosporaceae	Alternaria	Unassigned
ASV_802	5.839	6.089	0.000728575	0.0144607	Enriched	Fungi	Unassigned	Unassigned	Unassigned	Unassigned	Unassigned	Unassigned
ASV_1299	4.606	5.419	0.000731998	0.0144607	Enriched	Fungi	Unassigned	Unassigned	Unassigned	Unassigned	Unassigned	Unassigned
ASV_2660	-4.387	5.327	0.000737416	0.0144693	Depleted	Fungi	Ascomycota	Pezizomycotina_cls_Incertae_sedis	Pezizomycotina_ord_Incertae_sedis	Pezizomycotina_fam_Incertae_sedis	Remersonia	Remersonia_thermophila_SH195337.07FU
ASV_571	6.879	6.836	0.00075545	0.0147237	Enriched	Fungi	Ascomycota	Dothideomycetes	Pleosporales	Pleosporaceae	Bipolaris	Bipolaris_microstegii_SH215375.07FU
ASV_2329	-2.118	14.943	0.000762131	0.0147341	Depleted	Fungi	Unassigned	Unassigned	Unassigned	Unassigned	Unassigned	Unassigned
ASV_1195	-4.448	5.353	0.000767269	0.0147341	Depleted	Fungi	Ascomycota	Sordariomycetes	Hypocreales	Nectriaceae	Fusarium	Unassigned
ASV_2865	-6.486	6.494	0.000771205	0.0147341	Depleted	Fungi	Ascomycota	Saccharomycetes	Saccharomycetales	Saccharomycetaceae	Kazachstania	Kazachstania_unispora_SH183833.07FU
ASV_99	-3.514	9.177	0.000811373	0.0153686	Depleted	Fungi	Basidiomycota	Tremellomycetes	Unassigned	Unassigned	Unassigned	Unassigned
ASV_1402	4.771	5.611	0.000815004	0.0153686	Enriched	Fungi	Basidiomycota	Tremellomycetes	Tremellales	Tremellales_fam_Incertae_sedis	Cryptococcus	Cryptococcus_aerius_SH190019.07FU
ASV_580	5.784	6.055	0.000822972	0.0154188	Enriched	Fungi	Basidiomycota	Agaricomycetes	Unassigned	Unassigned	Unassigned	Unassigned
ASV_891	-4.678	5.933	0.000873323	0.0162572	Depleted	Fungi	Zygomycota	Mortierellomycotina_cls_Incertae_sedis	Mortierellales	Mortierellaceae	Mortierella	Mortierella_elongata_SH180118.07FU
ASV_2669	-4.411	5.336	0.000880915	0.0162941	Depleted	Fungi	Ascomycota	Sordariomycetes	Sordariales	Unassigned	Unassigned	Unassigned
ASV_482	-5.051	6.874	0.000920276	0.0169144	Depleted	Fungi	Ascomycota	Sordariomycetes	Hypocreales	Nectriaceae	Gibberella	Gibberella_fujikuroi_SH213620.07FU
ASV_575	5.982	6.185	0.00101147	0.0184089	Enriched	Fungi	Basidiomycota	Unassigned	Unassigned	Unassigned	Unassigned	Unassigned
ASV_207	-4.229	9.933	0.00101426	0.0184089	Depleted	Fungi	Ascomycota	Unassigned	Unassigned	Unassigned	Unassigned	Unassigned
ASV_2776	4.762	5.487	0.00104386	0.0188284	Enriched	Unassigned	Unassigned	Unassigned	Unassigned	Unassigned	Unassigned	Unassigned
ASV_1895	5.948	6.154	0.001069	0.0191335	Enriched	Fungi	Ascomycota	Unassigned	Unassigned	Unassigned	Unassigned	Unassigned
ASV_1893	5.965	6.154	0.00108172	0.0191335	Enriched	Fungi	Ascomycota	Saccharomycetes	Saccharomycetales	Unassigned	Unassigned	Unassigned
ASV_3327	-4.024	5.19	0.00108939	0.0191335	Depleted	Fungi	Ascomycota	Sordariomycetes	Microascales	Microascaceae	Unassigned	Unassigned
ASV_351	-6.488	6.56	0.00109905	0.0191335	Depleted	Fungi	Basidiomycota	Tremellomycetes	Tremellales	Unassigned	Unassigned	Unassigned
ASV_620	6.201	6.336	0.00110099	0.0191335	Enriched	Fungi	Ascomycota	Unassigned	Unassigned	Unassigned	Unassigned	Unassigned
ASV_2203	-4.064	5.338	0.00110531	0.0191335	Depleted	Fungi	Ascomycota	Sordariomycetes	Hypocreales	Bionectriaceae	Clonostachys	Clonostachys_rosea_SH005605.07FU
ASV_1187	-6.737	6.744	0.0011069	0.0191335	Depleted	Fungi	Unassigned	Unassigned	Unassigned	Unassigned	Unassigned	Unassigned
ASV_2663	-4.208	5.256	0.00111872	0.0192234	Depleted	Fungi	Basidiomycota	Ustilaginomycotina_cls_Incertae_sedis	Malasseziales	Malasseziaceae	Malassezia	Malassezia_sympodialis_SH188402.07FU
ASV_1167	-5.379	5.82	0.0011312	0.0193236	Depleted	Fungi	Basidiomycota	Unassigned	Unassigned	Unassigned	Unassigned	Unassigned
ASV_3126	4.626	5.424	0.00121451	0.0206254	Enriched	Fungi	Basidiomycota	Exobasidiomycetes	Tilletiales	Tilletiaceae	Tilletia	Tilletia_holci_SH191264.07FU
ASV_1106	4.542	5.391	0.00122706	0.0207174	Enriched	Fungi	Ascomycota	Dothideomycetes	Pleosporales	Pleosporaceae	Unassigned	Unassigned
ASV_379	-6.271	7.419	0.00124309	0.0208667	Depleted	Plantae	Unassigned	Unassigned	Unassigned	Unassigned	Unassigned	Unassigned
ASV_4048	-5.67	5.976	0.00127101	0.0210977	Depleted	Fungi	Ascomycota	Saccharomycetes	Saccharomycetales	Saccharomycodaceae	Hanseniaspora	Unassigned
ASV_3323	-3.809	5.118	0.00127138	0.0210977	Depleted	Fungi	Ascomycota	Sordariomycetes	Microascales	Microascaceae	Unassigned	Unassigned
ASV_1628	-3.806	5.118	0.00127892	0.0211023	Depleted	Fungi	Ascomycota	Sordariomycetes	Sordariales	Lasiosphaeriaceae	Zopfiella	Unassigned
ASV_1258	-3.859	5.236	0.00130685	0.0214413	Depleted	Fungi	Basidiomycota	Agaricomycetes	Unassigned	Unassigned	Unassigned	Unassigned
ASV_1855	-6.646	6.674	0.00134546	0.0219507	Depleted	Fungi	Unassigned	Unassigned	Unassigned	Unassigned	Unassigned	Unassigned
ASV_822	-6.122	6.291	0.00136756	0.0220655	Depleted	Fungi	Ascomycota	Dothideomycetes	Dothideales	Dothioraceae	Aureobasidium	Unassigned
ASV_2733	-3.538	5.036	0.0013677	0.0220655	Depleted	Fungi	Ascomycota	Eurotiomycetes	Onygenales	Onygenaceae	Chrysosporium	Chrysosporium_pseudomerdarium_SH183332.07FU
ASV_508	-6.627	6.663	0.00137927	0.0221293	Depleted	Fungi	Basidiomycota	Agaricomycetes	Unassigned	Unassigned	Unassigned	Unassigned
ASV_842	5.107	5.66	0.00140332	0.0222775	Enriched	Fungi	Ascomycota	Sordariomycetes	Hypocreales	Nectriaceae	Gibberella	Gibberella_zeae_SH220700.07FU
ASV_1661	-3.353	4.986	0.00140385	0.0222775	Depleted	Fungi	Unassigned	Unassigned	Unassigned	Unassigned	Unassigned	Unassigned
ASV_2208	-3.534	5.035	0.00142304	0.0223645	Depleted	Fungi	Ascomycota	Unassigned	Unassigned	Unassigned	Unassigned	Unassigned
ASV_2082	4.366	5.316	0.00142474	0.0223645	Enriched	Fungi	Unassigned	Unassigned	Unassigned	Unassigned	Unassigned	Unassigned
ASV_345	-4.199	7.175	0.00143991	0.0224812	Depleted	Fungi	Zygomycota	Mortierellomycotina_cls_Incertae_sedis	Mortierellales	Mortierellaceae	Mortierella	Mortierella_elongata_SH180118.07FU
ASV_2861	-4.493	5.374	0.00145164	0.0225431	Depleted	Fungi	Ascomycota	Sordariomycetes	Sordariales	Unassigned	Unassigned	Unassigned
ASV_3864	-6.135	6.28	0.00148816	0.0229874	Depleted	Fungi	Ascomycota	Sordariomycetes	Microascales	Microascaceae	Wardomyces	Wardomyces_inflatus_SH194821.07FU
ASV_1538	5.008	5.609	0.00152087	0.0233684	Enriched	Fungi	Basidiomycota	Unassigned	Unassigned	Unassigned	Unassigned	Unassigned
ASV_391	-3.532	6.83	0.00155636	0.0237348	Depleted	unidentified	Unassigned	Unassigned	Unassigned	Unassigned	Unassigned	Unassigned
ASV_518	5.149	6.612	0.00156107	0.0237348	Enriched	Fungi	Ascomycota	Dothideomycetes	Capnodiales	Davidiellaceae	Cladosporium	Unassigned
ASV_1395	4.818	5.756	0.00165905	0.0250464	Enriched	Fungi	Basidiomycota	Tremellomycetes	Tremellales	Tremellales_fam_Incertae_sedis	Cryptococcus	Cryptococcus_aerius_SH190019.07FU
ASV_657	6.108	6.655	0.00166458	0.0250464	Enriched	Fungi	Unassigned	Unassigned	Unassigned	Unassigned	Unassigned	Unassigned
ASV_928	-5.782	6.063	0.00171537	0.0255991	Depleted	Fungi	Ascomycota	Unassigned	Unassigned	Unassigned	Unassigned	Unassigned
ASV_1068	4.889	5.55	0.00172478	0.0255991	Enriched	Fungi	Unassigned	Unassigned	Unassigned	Unassigned	Unassigned	Unassigned
ASV_62	-3.881	10.035	0.00172776	0.0255991	Depleted	Fungi	Ascomycota	Dothideomycetes	Pleosporales	Pleosporaceae	Unassigned	Unassigned
ASV_944	5.368	5.805	0.00176826	0.0260661	Enriched	Fungi	Ascomycota	Unassigned	Unassigned	Unassigned	Unassigned	Unassigned
ASV_1180	-4.008	5.295	0.00179123	0.0261113	Depleted	Fungi	Basidiomycota	Agaricomycetes	Unassigned	Unassigned	Unassigned	Unassigned
ASV_2840	-2.868	4.877	0.00180107	0.0261113	Depleted	Fungi	Ascomycota	Sordariomycetes	Hypocreales	Nectriaceae	Fusarium	Unassigned
ASV_1498	-5.002	5.614	0.00180634	0.0261113	Depleted	Fungi	Unassigned	Unassigned	Unassigned	Unassigned	Unassigned	Unassigned
ASV_2839	-3.032	4.914	0.00180729	0.0261113	Depleted	Fungi	Ascomycota	Unassigned	Unassigned	Unassigned	Unassigned	Unassigned
ASV_1880	-5.995	6.199	0.00183055	0.0263164	Depleted	Plantae	Unassigned	Unassigned	Unassigned	Unassigned	Unassigned	Unassigned
ASV_1757	4.076	5.209	0.00186624	0.0266961	Enriched	Fungi	Unassigned	Unassigned	Unassigned	Unassigned	Unassigned	Unassigned
ASV_64	-1.623	12.222	0.00187534	0.0266961	Depleted	Fungi	Basidiomycota	Ustilaginomycotina_cls_Incertae_sedis	Malasseziales	Malasseziaceae	Malassezia	Malassezia_restricta_SH176394.07FU
ASV_1041	5.3	5.764	0.00190884	0.0270403	Enriched	Fungi	Unassigned	Unassigned	Unassigned	Unassigned	Unassigned	Unassigned
ASV_2655	-2.771	4.858	0.00191816	0.0270405	Depleted	Fungi	Unassigned	Unassigned	Unassigned	Unassigned	Unassigned	Unassigned
ASV_1424	-4.314	5.4	0.00195141	0.0273763	Depleted	Fungi	Ascomycota	Sordariomycetes	Hypocreales	Nectriaceae	Fusarium	Unassigned
ASV_1295	-6.49	6.538	0.00197488	0.0275205	Depleted	Fungi	Unassigned	Unassigned	Unassigned	Unassigned	Unassigned	Unassigned
ASV_1086	-6.196	6.339	0.00199428	0.0275205	Depleted	Fungi	Basidiomycota	Agaricomycetes	Polyporales	Polyporaceae	Polyporus	Polyporus_umbellatus_SH022830.07FU
ASV_1943	5.27	5.745	0.00200573	0.0275205	Enriched	Fungi	Ascomycota	Dothideomycetes	Pleosporales	Pleosporaceae	Bipolaris	Unassigned
ASV_688	-4.206	5.6	0.00200712	0.0275205	Depleted	Fungi	Ascomycota	Eurotiomycetes	Chaetothyriales	Unassigned	Unassigned	Unassigned
ASV_1829	-3.422	5.096	0.00200907	0.0275205	Depleted	Fungi	Ascomycota	Sordariomycetes	Coniochaetales	Unassigned	Unassigned	Unassigned
ASV_182	-3.706	7.979	0.0020301	0.027678	Depleted	Fungi	Ascomycota	Sordariomycetes	Microascales	Microascaceae	Unassigned	Unassigned
ASV_2466	3.571	6.382	0.00205196	0.0277669	Enriched	Fungi	Ascomycota	Saccharomycetes	Saccharomycetales	Saccharomycetaceae	Zygosaccharomyces	Zygosaccharomyces_parabailii_SH192307.07FU
ASV_1296	4.937	5.813	0.00205575	0.0277669	Enriched	Fungi	Ascomycota	Sordariomycetes	Coniochaetales	Unassigned	Unassigned	Unassigned
ASV_375	-6.179	6.337	0.00207495	0.0278966	Depleted	Fungi	Ascomycota	Dothideomycetes	Pleosporales	Pleosporales_fam_Incertae_sedis	Periconia	Unassigned
ASV_950	-6.175	6.332	0.00211058	0.0281112	Depleted	Fungi	Basidiomycota	Unassigned	Unassigned	Unassigned	Unassigned	Unassigned
ASV_2402	-3.303	5.067	0.00211838	0.0281112	Depleted	Fungi	Ascomycota	Sordariomycetes	Unassigned	Unassigned	Unassigned	Unassigned
ASV_306	-3.344	7.166	0.00211996	0.0281112	Depleted	unidentified	Unassigned	Unassigned	Unassigned	Unassigned	Unassigned	Unassigned
ASV_1459	4.633	5.431	0.00215526	0.0284494	Enriched	Fungi	Basidiomycota	Unassigned	Unassigned	Unassigned	Unassigned	Unassigned
ASV_1497	-4.035	5.36	0.00221816	0.0291472	Depleted	Fungi	Unassigned	Unassigned	Unassigned	Unassigned	Unassigned	Unassigned
ASV_419	-4.914	7.196	0.00224078	0.0293119	Depleted	Fungi	Ascomycota	Sordariomycetes	Hypocreales	Nectriaceae	Gibberella	Gibberella_fujikuroi_SH213620.07FU
ASV_2601	-4.751	5.483	0.00232191	0.030237	Depleted	Fungi	Ascomycota	Unassigned	Unassigned	Unassigned	Unassigned	Unassigned
ASV_668	-5.609	5.959	0.00234096	0.0303489	Depleted	Fungi	Ascomycota	Unassigned	Unassigned	Unassigned	Unassigned	Unassigned
ASV_795	5.545	5.909	0.0023843	0.0307734	Enriched	Fungi	Basidiomycota	Microbotryomycetes	Sporidiobolales	Sporidiobolales_fam_Incertae_sedis	Rhodotorula	Rhodotorula_aurantiaca_SH207116.07FU
ASV_808	6.341	6.429	0.00241009	0.0309686	Enriched	Fungi	Ascomycota	Dothideomycetes	Pleosporales	Pleosporaceae	Bipolaris	Bipolaris_microstegii_SH215375.07FU
ASV_2066	-3.689	5.083	0.00244014	0.0312042	Depleted	Fungi	Ascomycota	Sordariomycetes	Microascales	Unassigned	Unassigned	Unassigned
ASV_878	4.533	5.389	0.00244992	0.0312042	Enriched	Fungi	Basidiomycota	Agaricomycetes	Atheliales	Atheliaceae	Tylospora	Unassigned
ASV_3333	-4.582	5.401	0.00247376	0.0313703	Depleted	Fungi	Ascomycota	Dothideomycetes	Pleosporales	Unassigned	Unassigned	Unassigned
ASV_3289	4.351	5.311	0.00256897	0.032301	Enriched	Unassigned	Unassigned	Unassigned	Unassigned	Unassigned	Unassigned	Unassigned
ASV_2574	-3.199	4.949	0.0025694	0.032301	Depleted	Fungi	Ascomycota	Sordariomycetes	Hypocreales	Unassigned	Unassigned	Unassigned
ASV_3823	-4.418	5.342	0.00258663	0.0323774	Depleted	Fungi	Unassigned	Unassigned	Unassigned	Unassigned	Unassigned	Unassigned
ASV_183	-3.463	10.558	0.00260109	0.0324188	Depleted	Fungi	Basidiomycota	Agaricomycetes	Unassigned	Unassigned	Unassigned	Unassigned
ASV_2280	-4.988	5.76	0.00261804	0.0324905	Depleted	Fungi	Unassigned	Unassigned	Unassigned	Unassigned	Unassigned	Unassigned
ASV_1834	-3.207	4.951	0.00265903	0.0328588	Depleted	Fungi	Ascomycota	Eurotiomycetes	Chaetothyriales	Herpotrichiellaceae	Unassigned	Unassigned
ASV_3028	4.291	5.287	0.00270512	0.0332867	Enriched	Fungi	Ascomycota	Sordariomycetes	Unassigned	Unassigned	Unassigned	Unassigned
ASV_3803	-3.589	5.053	0.00272282	0.0333632	Depleted	Fungi	Ascomycota	Sordariomycetes	Sordariales	Lasiosphaeriaceae	Podospora	Podospora_pyriformis_SH025737.07FU
ASV_2015	-3.223	4.956	0.0027381	0.0334095	Depleted	Fungi	Ascomycota	Sordariomycetes	Hypocreales	Hypocreales_fam_Incertae_sedis	Acremonium	Unassigned
ASV_529	-6.036	6.238	0.00276769	0.0335144	Depleted	Fungi	Basidiomycota	Wallemiomycetes	Wallemiales	Wallemiaceae	Wallemia	Wallemia_sebi_SH216455.07FU
ASV_3763	4.25	5.273	0.00276979	0.0335144	Enriched	Fungi	Ascomycota	Unassigned	Unassigned	Unassigned	Unassigned	Unassigned
ASV_3491	-3.167	4.943	0.00283831	0.0338905	Depleted	Fungi	Ascomycota	Leotiomycetes	Helotiales	Unassigned	Unassigned	Unassigned
ASV_1034	-4.473	5.368	0.00284007	0.0338905	Depleted	Fungi	Unassigned	Unassigned	Unassigned	Unassigned	Unassigned	Unassigned
ASV_2538	3.321	6.624	0.00284302	0.0338905	Enriched	Fungi	Ascomycota	Saccharomycetes	Saccharomycetales	Saccharomycetaceae	Zygosaccharomyces	Zygosaccharomyces_parabailii_SH192307.07FU
ASV_2414	-2.671	9.173	0.00284755	0.0338905	Depleted	Fungi	Unassigned	Unassigned	Unassigned	Unassigned	Unassigned	Unassigned
ASV_1664	-5.786	6.062	0.00288712	0.0341122	Depleted	Fungi	Ascomycota	Dothideomycetes	Pleosporales	Unassigned	Unassigned	Unassigned
ASV_2199	-3.117	4.931	0.00288967	0.0341122	Depleted	Fungi	Ascomycota	Sordariomycetes	Hypocreales	Nectriaceae	Fusarium	Unassigned
ASV_2106	-2.992	4.903	0.00293872	0.0345508	Depleted	Fungi	Ascomycota	Eurotiomycetes	Chaetothyriales	Herpotrichiellaceae	Unassigned	Unassigned
ASV_1014	6.081	6.861	0.00295972	0.0346574	Enriched	Fungi	Ascomycota	Sordariomycetes	Unassigned	Unassigned	Unassigned	Unassigned
ASV_1103	-5.743	6.038	0.00298214	0.0347797	Depleted	Fungi	Ascomycota	Sordariomycetes	Hypocreales	Hypocreales_fam_Incertae_sedis	Acremonium	Acremonium_persicinum_SH207979.07FU
ASV_1456	-5.438	5.851	0.00303463	0.0348006	Depleted	Fungi	Ascomycota	Sordariomycetes	Hypocreales	Hypocreales_fam_Incertae_sedis	Acremonium	Acremonium_persicinum_SH207979.07FU
ASV_3507	-2.323	4.784	0.00303479	0.0348006	Depleted	Fungi	Ascomycota	Pezizomycetes	Pezizales	Pyronemataceae	Unassigned	Unassigned
ASV_3809	-2.997	4.905	0.00303488	0.0348006	Depleted	Fungi	Unassigned	Unassigned	Unassigned	Unassigned	Unassigned	Unassigned
ASV_3053	-3.333	4.984	0.00303861	0.0348006	Depleted	Plantae	Unassigned	Unassigned	Unassigned	Unassigned	Unassigned	Unassigned
ASV_1236	-3.537	5.132	0.00304386	0.0348006	Depleted	Fungi	Ascomycota	Sordariomycetes	Hypocreales	Hypocreales_fam_Incertae_sedis	Acremonium	Acremonium_chrysogenum_SH020576.07FU
ASV_3176	-4.232	5.262	0.00309888	0.0352908	Depleted	Fungi	Ascomycota	Dothideomycetes	Pleosporales	Unassigned	Unassigned	Unassigned
ASV_765	-5.334	6.06	0.00312473	0.0354462	Depleted	Fungi	Ascomycota	Dothideomycetes	Unassigned	Unassigned	Unassigned	Unassigned
ASV_1973	-5.742	6.033	0.00315589	0.0356118	Depleted	Fungi	Ascomycota	Dothideomycetes	Pleosporales	Unassigned	Unassigned	Unassigned
ASV_1840	-4.093	5.218	0.00316386	0.0356118	Depleted	Fungi	Unassigned	Unassigned	Unassigned	Unassigned	Unassigned	Unassigned
ASV_3765	4.06	5.203	0.00319795	0.0358565	Enriched	Fungi	Basidiomycota	Pucciniomycetes	Pucciniales	Pucciniaceae	Puccinia	Puccinia_graminis_SH188012.07FU
ASV_1675	-5.704	6.013	0.00321456	0.0358805	Depleted	Fungi	Basidiomycota	Exobasidiomycetes	Unassigned	Unassigned	Unassigned	Unassigned
ASV_1298	-5.715	6.018	0.00322479	0.0358805	Depleted	Fungi	Ascomycota	Sordariomycetes	Melanosporales	Ceratostomataceae	Unassigned	Unassigned
ASV_75	-1.549	11.836	0.0032475	0.0359952	Depleted	Fungi	Basidiomycota	Ustilaginomycotina_cls_Incertae_sedis	Malasseziales	Malasseziaceae	Malassezia	Malassezia_restricta_SH176394.07FU
ASV_1815	-2.846	4.874	0.00329639	0.0363981	Depleted	Fungi	Ascomycota	Unassigned	Unassigned	Unassigned	Unassigned	Unassigned
ASV_294	4.462	7.535	0.00332273	0.036443	Enriched	Fungi	Ascomycota	Leotiomycetes	Helotiales	Sclerotiniaceae	Botrytis	Unassigned
ASV_751	-3.979	6.17	0.00332555	0.036443	Depleted	Fungi	Zygomycota	Mortierellomycotina_cls_Incertae_sedis	Mortierellales	Mortierellaceae	Mortierella	Unassigned
ASV_3969	-4.94	5.577	0.0033839	0.0369431	Depleted	Fungi	Basidiomycota	Tremellomycetes	Cystofilobasidiales	Cystofilobasidiaceae	Udeniomyces	Udeniomyces_megalosporus_SH183366.07FU
ASV_2730	-2.726	4.852	0.00344753	0.0374341	Depleted	Fungi	Ascomycota	Leotiomycetes	Helotiales	Unassigned	Unassigned	Unassigned
ASV_1660	-3.747	5.311	0.00345466	0.0374341	Depleted	Fungi	Ascomycota	Eurotiomycetes	Chaetothyriales	Herpotrichiellaceae	Unassigned	Unassigned
ASV_1335	4.821	5.519	0.00349458	0.0375976	Enriched	Fungi	Ascomycota	Dothideomycetes	Unassigned	Unassigned	Unassigned	Unassigned
ASV_2824	-2.918	4.891	0.00350659	0.0375976	Depleted	Fungi	Ascomycota	Leotiomycetes	Helotiales	Unassigned	Unassigned	Unassigned
ASV_2753	-4.179	5.244	0.00350859	0.0375976	Depleted	Fungi	Unassigned	Unassigned	Unassigned	Unassigned	Unassigned	Unassigned
ASV_85	-3.64	9.633	0.00353971	0.0377539	Depleted	Fungi	Ascomycota	Dothideomycetes	Pleosporales	Pleosporaceae	Unassigned	Unassigned
ASV_282	-5.44	9.611	0.00354918	0.0377539	Depleted	Fungi	Basidiomycota	Tremellomycetes	Trichosporonales	Trichosporonaceae	Unassigned	Unassigned
ASV_3045	3.119	5.941	0.00357835	0.0378379	Enriched	Fungi	Ascomycota	Saccharomycetes	Saccharomycetales	Saccharomycetaceae	Zygosaccharomyces	Zygosaccharomyces_parabailii_SH192307.07FU
ASV_3945	3.884	5.144	0.00358313	0.0378379	Enriched	Fungi	Ascomycota	Unassigned	Unassigned	Unassigned	Unassigned	Unassigned
ASV_1125	-4.06	5.206	0.00362281	0.0381182	Depleted	Fungi	Ascomycota	Dothideomycetes	Pleosporales	Unassigned	Unassigned	Unassigned
ASV_762	5.595	5.938	0.0036632	0.0383278	Enriched	Fungi	Basidiomycota	Agaricomycetes	Unassigned	Unassigned	Unassigned	Unassigned
ASV_648	-6.164	6.325	0.00367644	0.0383278	Depleted	Fungi	Basidiomycota	Agaricomycetes	Unassigned	Unassigned	Unassigned	Unassigned
ASV_501	5.612	5.95	0.00368232	0.0383278	Enriched	Fungi	Ascomycota	Sordariomycetes	Hypocreales	Unassigned	Unassigned	Unassigned
ASV_1232	5.599	5.936	0.00374729	0.038764	Enriched	Fungi	Ascomycota	Dothideomycetes	Pleosporales	Unassigned	Unassigned	Unassigned
ASV_393	-5.677	6.202	0.00375092	0.038764	Depleted	Fungi	Basidiomycota	Agaricomycetes	Corticiales	Corticiaceae	Unassigned	Unassigned
ASV_3322	-2.662	4.84	0.00386625	0.0398141	Depleted	Fungi	Ascomycota	Unassigned	Unassigned	Unassigned	Unassigned	Unassigned
ASV_4068	-5.663	5.966	0.00390855	0.0399188	Depleted	Fungi	Unassigned	Unassigned	Unassigned	Unassigned	Unassigned	Unassigned
ASV_983	5.568	5.923	0.00391064	0.0399188	Enriched	Fungi	Basidiomycota	Ustilaginomycetes	Ustilaginales	Ustilaginaceae	Anthracocystis	Anthracocystis_destruens_SH191129.07FU
ASV_3764	5.585	5.917	0.00391765	0.0399188	Enriched	Fungi	Basidiomycota	Agaricomycetes	Agaricales	Lyophyllaceae	Hypsizygus	Hypsizygus_marmoreus_SH191272.07FU
ASV_1171	-5.623	5.962	0.00394252	0.0399865	Depleted	Fungi	Ascomycota	Unassigned	Unassigned	Unassigned	Unassigned	Unassigned
ASV_548	5.504	6.909	0.00395183	0.0399865	Enriched	Fungi	Unassigned	Unassigned	Unassigned	Unassigned	Unassigned	Unassigned
ASV_1241	-5.85	6.103	0.00418976	0.0422316	Depleted	Fungi	Basidiomycota	Agaricomycetes	Polyporales	Polyporaceae	Polyporus	Polyporus_umbellatus_SH022830.07FU
ASV_2406	-3.641	5.069	0.0042028	0.0422316	Depleted	Fungi	Ascomycota	Dothideomycetes	Pleosporales	Unassigned	Unassigned	Unassigned
ASV_1312	-3.539	5.04	0.00431933	0.0432529	Depleted	Fungi	Ascomycota	Sordariomycetes	Hypocreales	Hypocreales_fam_Incertae_sedis	Acremonium	Unassigned
ASV_1409	4.885	5.605	0.00435636	0.0433914	Enriched	Fungi	Ascomycota	Eurotiomycetes	Chaetothyriales	Unassigned	Unassigned	Unassigned
ASV_739	-6.083	6.27	0.00437277	0.0433914	Depleted	Fungi	Ascomycota	Sordariomycetes	Sordariomycetes_ord_Incertae_sedis	Sordariomycetes_fam_Incertae_sedis	Phialemoniopsis	Phialemoniopsis_curvata_SH025276.07FU
ASV_1004	-4.245	5.623	0.00438678	0.0433914	Depleted	Fungi	Zygomycota	Mortierellomycotina_cls_Incertae_sedis	Mortierellales	Mortierellaceae	Mortierella	Mortierella_elongata_SH180118.07FU
ASV_1890	-5.536	5.91	0.00439293	0.0433914	Depleted	Fungi	Basidiomycota	Exobasidiomycetes	Unassigned	Unassigned	Unassigned	Unassigned
ASV_3821	-3.515	5.033	0.00443794	0.0435521	Depleted	Fungi	Ascomycota	Sordariomycetes	Hypocreales	Nectriaceae	Dactylonectria	Dactylonectria_macrodidyma_SH202983.07FU
ASV_3266	3.474	6.316	0.00444017	0.0435521	Enriched	Fungi	Ascomycota	Saccharomycetes	Saccharomycetales	Saccharomycetaceae	Zygosaccharomyces	Zygosaccharomyces_parabailii_SH192307.07FU
ASV_3478	-3.262	5.121	0.00445419	0.0435521	Depleted	Fungi	Ascomycota	Sordariomycetes	Sordariales	Lasiosphaeriaceae	Podospora	Podospora_pyriformis_SH025737.07FU
ASV_1458	4.789	5.55	0.00451418	0.0439905	Enriched	Fungi	Ascomycota	Eurotiomycetes	Chaetothyriales	Unassigned	Unassigned	Unassigned
ASV_403	-6.057	6.253	0.00461417	0.0448145	Depleted	Fungi	Basidiomycota	Tremellomycetes	Tremellales	Unassigned	Unassigned	Unassigned
ASV_1174	4.318	5.301	0.00464515	0.0449651	Enriched	Fungi	Basidiomycota	Agaricomycetes	Geastrales	Geastraceae	Geastrum	Geastrum_papinuttii_SH523328.07FU
ASV_245	-5.07	9.939	0.00467209	0.0450756	Depleted	Fungi	Basidiomycota	Tremellomycetes	Trichosporonales	Trichosporonaceae	Unassigned	Unassigned
ASV_2415	-4.559	5.398	0.00472973	0.0454806	Depleted	Fungi	Ascomycota	Sordariomycetes	Microascales	Microascaceae	Scedosporium	Unassigned
ASV_2786	6.07	6.218	0.00476061	0.0456264	Enriched	Fungi	Ascomycota	Dothideomycetes	Unassigned	Unassigned	Unassigned	Unassigned
ASV_2271	-3.296	4.976	0.00478347	0.0456947	Depleted	Fungi	Ascomycota	Unassigned	Unassigned	Unassigned	Unassigned	Unassigned
ASV_247	-3.825	6.954	0.00482887	0.0459452	Depleted	Fungi	Ascomycota	Sordariomycetes	Microascales	Microascaceae	Unassigned	Unassigned
ASV_2954	-3.302	4.977	0.00484133	0.0459452	Depleted	Fungi	Ascomycota	Leotiomycetes	Helotiales	Helotiales_fam_Incertae_sedis	Tetracladium	Unassigned
ASV_488	-6.024	6.231	0.00495733	0.0468928	Depleted	Fungi	Basidiomycota	Agaricomycetes	Polyporales	Fomitopsidaceae	Ischnoderma	Ischnoderma_resinosum_SH208563.07FU
ASV_3356	-3.157	5.001	0.00498155	0.0469689	Depleted	Fungi	Unassigned	Unassigned	Unassigned	Unassigned	Unassigned	Unassigned
ASV_1401	-5.978	6.815	0.00501864	0.0471655	Depleted	Fungi	Unassigned	Unassigned	Unassigned	Unassigned	Unassigned	Unassigned
ASV_1625	-4.335	5.311	0.00503761	0.047191	Depleted	Fungi	Ascomycota	Dothideomycetes	Botryosphaeriales	Botryosphaeriaceae	Diplodia	Unassigned
ASV_3235	-6.063	6.227	0.00506884	0.0473309	Depleted	Fungi	Basidiomycota	Agaricomycetes	Cantharellales	Ceratobasidiaceae	Thanatephorus	Thanatephorus_cucumeris_SH521412.07FU
ASV_204	-3.528	7.682	0.00516246	0.0475126	Depleted	Fungi	Ascomycota	Sordariomycetes	Microascales	Microascaceae	Unassigned	Unassigned
ASV_2843	-3.189	4.951	0.0051751	0.0475126	Depleted	Fungi	Ascomycota	Orbiliomycetes	Orbiliales	Orbiliaceae	Unassigned	Unassigned
ASV_266	4.164	7.812	0.00518066	0.0475126	Enriched	Fungi	Ascomycota	Leotiomycetes	Helotiales	Sclerotiniaceae	Botrytis	Unassigned
ASV_1792	4.39	5.353	0.00518284	0.0475126	Enriched	Fungi	Ascomycota	Unassigned	Unassigned	Unassigned	Unassigned	Unassigned
ASV_3080	-5.097	5.637	0.00519418	0.0475126	Depleted	Fungi	Ascomycota	Eurotiomycetes	Chaetothyriales	Unassigned	Unassigned	Unassigned
ASV_3816	-3.134	4.937	0.00522775	0.0475126	Depleted	Fungi	Chytridiomycota	Chytridiomycetes	Spizellomycetales	Spizellomycetaceae	Powellomyces	Unassigned
ASV_93	-3.114	10.753	0.00525072	0.0475126	Depleted	Fungi	Basidiomycota	Agaricomycetes	Boletales	Boletaceae	Boletus	Unassigned
ASV_3306	-2.233	4.774	0.00525126	0.0475126	Depleted	Fungi	Ascomycota	Eurotiomycetes	Onygenales	Gymnoascaceae	Gymnoascus	Unassigned
ASV_2661	-3.152	4.942	0.00525437	0.0475126	Depleted	Fungi	Ascomycota	Orbiliomycetes	Orbiliales	Orbiliaceae	Unassigned	Unassigned
ASV_3984	-3.505	5.033	0.00526704	0.0475126	Depleted	Fungi	Ascomycota	Unassigned	Unassigned	Unassigned	Unassigned	Unassigned
ASV_876	4.342	5.841	0.00526994	0.0475126	Enriched	Fungi	Ascomycota	Sordariomycetes	Coniochaetales	Coniochaetaceae	Coniochaeta	Unassigned
ASV_6	-1.929	14.934	0.00528463	0.0475126	Depleted	Fungi	Ascomycota	Saccharomycetes	Saccharomycetales	Saccharomycetales_fam_Incertae_sedis	Candida	Candida_albicans_SH194547.07FU
ASV_2581	-3.002	4.908	0.00542014	0.0483362	Depleted	Fungi	Ascomycota	Eurotiomycetes	Chaetothyriales	Unassigned	Unassigned	Unassigned
ASV_2032	4.216	5.262	0.00542459	0.0483362	Enriched	Fungi	Basidiomycota	Agaricomycetes	Agaricales	Marasmiaceae	Baeospora	Baeospora_myosura_SH093572.07FU
ASV_45	-3.339	11.966	0.00542617	0.0483362	Depleted	Fungi	Basidiomycota	Agaricomycetes	Unassigned	Unassigned	Unassigned	Unassigned
ASV_3173	-3.016	4.911	0.00546585	0.0484208	Depleted	Fungi	Ascomycota	Unassigned	Unassigned	Unassigned	Unassigned	Unassigned
ASV_3326	-2.983	4.904	0.00548458	0.0484208	Depleted	unidentified	Unassigned	Unassigned	Unassigned	Unassigned	Unassigned	Unassigned
ASV_884	5.692	5.997	0.00548569	0.0484208	Enriched	Fungi	Ascomycota	Saccharomycetes	Saccharomycetales	Saccharomycetales_fam_Incertae_sedis	Candida	Candida_pseudoglaebosa_SH109135.07FU
ASV_2321	-2.938	4.895	0.00553394	0.0486987	Depleted	Fungi	Ascomycota	Eurotiomycetes	Chaetothyriales	Unassigned	Unassigned	Unassigned
ASV_115	-3.062	9.499	0.00555534	0.0487393	Depleted	Fungi	Basidiomycota	Wallemiomycetes	Wallemiales	Wallemiaceae	Wallemia	Wallemia_mellicola_SH216453.07FU
ASV_1755	5.348	5.792	0.00572742	0.0500977	Enriched	Fungi	Unassigned	Unassigned	Unassigned	Unassigned	Unassigned	Unassigned
ASV_2908	4.766	5.881	0.00575237	0.0501633	Enriched	Fungi	Ascomycota	Sordariomycetes	Sordariales	Unassigned	Unassigned	Unassigned
ASV_1525	-3.336	5.073	0.00578403	0.0501633	Depleted	Fungi	Ascomycota	Sordariomycetes	Hypocreales	Hypocreales_fam_Incertae_sedis	Acremonium	Acremonium_chrysogenum_SH020576.07FU
ASV_2034	2.786	7.309	0.00578675	0.0501633	Enriched	Fungi	Ascomycota	Dothideomycetes	Unassigned	Unassigned	Unassigned	Unassigned
ASV_3529	-6.001	6.186	0.0058055	0.0501761	Depleted	Fungi	Chytridiomycota	Chytridiomycetes	Spizellomycetales	Unassigned	Unassigned	Unassigned
ASV_613	-5.684	6.009	0.00584784	0.0503921	Depleted	Fungi	Basidiomycota	Agaricomycetes	Polyporales	Fomitopsidaceae	Ischnoderma	Ischnoderma_resinosum_SH208563.07FU
ASV_2876	-2.152	4.763	0.00587372	0.0504653	Depleted	Fungi	Ascomycota	Sordariomycetes	Sordariales	Lasiosphaeriaceae	Podospora	Podospora_pyriformis_SH025737.07FU
ASV_59	-3.346	11.55	0.00593568	0.0507092	Depleted	Fungi	Basidiomycota	Agaricomycetes	Unassigned	Unassigned	Unassigned	Unassigned
ASV_2053	-5.352	5.802	0.00593703	0.0507092	Depleted	Fungi	Basidiomycota	Tremellomycetes	Tremellales	Tremellales_fam_Incertae_sedis	Cryptococcus	Cryptococcus_chernovii_SH197624.07FU
ASV_768	5.288	5.761	0.00596701	0.0508159	Enriched	Fungi	Basidiomycota	Agaricomycetes	Unassigned	Unassigned	Unassigned	Unassigned
ASV_555	4.711	6.183	0.00601579	0.0509178	Enriched	Fungi	Ascomycota	Sordariomycetes	Coniochaetales	Coniochaetaceae	Coniochaeta	Unassigned
ASV_3365	-5.981	6.175	0.00602778	0.0509178	Depleted	Fungi	Basidiomycota	Agaricomycetes	Unassigned	Unassigned	Unassigned	Unassigned
ASV_1254	-3.918	5.478	0.00604363	0.0509178	Depleted	Fungi	Unassigned	Unassigned	Unassigned	Unassigned	Unassigned	Unassigned
ASV_3	-1.908	15.339	0.00605236	0.0509178	Depleted	Fungi	Ascomycota	Saccharomycetes	Saccharomycetales	Saccharomycetales_fam_Incertae_sedis	Candida	Candida_albicans_SH194547.07FU
ASV_918	5.399	6.372	0.00606666	0.0509178	Enriched	Fungi	Ascomycota	Dothideomycetes	Pleosporales	Phaeosphaeriaceae	Phaeosphaeria	Phaeosphaeria_fuckelii_SH205222.07FU
ASV_1338	5.649	5.966	0.00613093	0.0510295	Enriched	Plantae	Chlorophyta	Unassigned	Unassigned	Unassigned	Unassigned	Unassigned
ASV_554	-3.81	6.481	0.00613139	0.0510295	Depleted	Fungi	Zygomycota	Mortierellomycotina_cls_Incertae_sedis	Mortierellales	Mortierellaceae	Mortierella	Unassigned
ASV_219	-2.494	9.596	0.00617361	0.0510295	Depleted	Fungi	Basidiomycota	Ustilaginomycotina_cls_Incertae_sedis	Malasseziales	Malasseziaceae	Malassezia	Unassigned
ASV_903	4.897	5.977	0.00617699	0.0510295	Enriched	Fungi	Basidiomycota	Tremellomycetes	Tremellales	Unassigned	Unassigned	Unassigned
ASV_467	-2.119	6.952	0.00617957	0.0510295	Depleted	Fungi	Ascomycota	Dothideomycetes	Pleosporales	Pleosporaceae	Alternaria	Unassigned
ASV_896	-4.839	5.538	0.00618539	0.0510295	Depleted	Fungi	Unassigned	Unassigned	Unassigned	Unassigned	Unassigned	Unassigned
ASV_1177	4.096	5.306	0.00624936	0.0514112	Enriched	Fungi	Unassigned	Unassigned	Unassigned	Unassigned	Unassigned	Unassigned
ASV_3315	-2.975	4.904	0.00630489	0.0517215	Depleted	Fungi	Ascomycota	Dothideomycetes	Botryosphaeriales	Aplosporellaceae	Aplosporella	Aplosporella_prunicola_SH369780.07FU
ASV_177	-2.538	10.037	0.00632629	0.0517509	Depleted	Fungi	Basidiomycota	Ustilaginomycotina_cls_Incertae_sedis	Malasseziales	Malasseziaceae	Malassezia	Unassigned
ASV_922	4.757	5.481	0.0064521	0.0526318	Enriched	Fungi	Ascomycota	Dothideomycetes	Pleosporales	Pleosporaceae	Unassigned	Unassigned
ASV_3168	-2.754	4.86	0.00650853	0.0529104	Depleted	Fungi	Ascomycota	Sordariomycetes	Hypocreales	Hypocreales_fam_Incertae_sedis	Myrothecium	Unassigned
ASV_2722	-4.825	5.523	0.0065227	0.0529104	Depleted	Fungi	Basidiomycota	Tremellomycetes	Tremellales	Tremellales_fam_Incertae_sedis	Cryptococcus	Cryptococcus_chernovii_SH197624.07FU
ASV_771	-4.81	5.522	0.00659738	0.0533187	Depleted	Fungi	Unassigned	Unassigned	Unassigned	Unassigned	Unassigned	Unassigned
ASV_626	3.386	6.11	0.00662996	0.0533187	Enriched	Fungi	Ascomycota	Sordariomycetes	Hypocreales	Unassigned	Unassigned	Unassigned
ASV_703	5.596	5.939	0.00665283	0.0533187	Enriched	Fungi	Basidiomycota	Agaricomycetes	Auriculariales	Auriculariales_fam_Incertae_sedis	Exidia	Unassigned
ASV_134	-2.876	9.165	0.00665534	0.0533187	Depleted	Fungi	Basidiomycota	Wallemiomycetes	Wallemiales	Wallemiaceae	Wallemia	Wallemia_mellicola_SH216453.07FU
ASV_3657	-5.313	5.763	0.00666484	0.0533187	Depleted	Fungi	Unassigned	Unassigned	Unassigned	Unassigned	Unassigned	Unassigned
ASV_1244	4.902	6.006	0.00671722	0.0534636	Enriched	Fungi	Unassigned	Unassigned	Unassigned	Unassigned	Unassigned	Unassigned
ASV_232	-2.237	8.355	0.00672507	0.0534636	Depleted	Fungi	Ascomycota	Sordariomycetes	Hypocreales	Unassigned	Unassigned	Unassigned
ASV_614	5.203	5.934	0.00673818	0.0534636	Enriched	Fungi	Ascomycota	Dothideomycetes	Capnodiales	Unassigned	Unassigned	Unassigned
ASV_1052	-4.671	6.556	0.00683234	0.0539438	Depleted	Fungi	Ascomycota	Saccharomycetes	Saccharomycetales	Saccharomycetales_fam_Incertae_sedis	Wickerhamomyces	Wickerhamomyces_onychis_SH007744.07FU
ASV_2852	-5.297	5.769	0.00683586	0.0539438	Depleted	Fungi	Unassigned	Unassigned	Unassigned	Unassigned	Unassigned	Unassigned
ASV_3147	3.761	5.105	0.00696167	0.0546656	Enriched	Unassigned	Unassigned	Unassigned	Unassigned	Unassigned	Unassigned	Unassigned
ASV_2520	-2.582	4.829	0.00696497	0.0546656	Depleted	Fungi	Ascomycota	Unassigned	Unassigned	Unassigned	Unassigned	Unassigned
ASV_1552	-5.62	5.957	0.00698688	0.0546897	Depleted	Fungi	Basidiomycota	Agaricomycetes	Unassigned	Unassigned	Unassigned	Unassigned
ASV_193	2.349	8.076	0.00701388	0.0547535	Enriched	Fungi	Unassigned	Unassigned	Unassigned	Unassigned	Unassigned	Unassigned
ASV_3342	-4.758	5.488	0.00704401	0.0548017	Depleted	Fungi	Basidiomycota	Agaricomycetes	Agaricales	Tricholomataceae	Tricholoma	Tricholoma_terreum_SH219345.07FU
ASV_2668	-5.287	5.75	0.00705812	0.0548017	Depleted	Fungi	Ascomycota	Leotiomycetes	Helotiales	Helotiales_fam_Incertae_sedis	Tetracladium	Unassigned
ASV_442	4.965	6.051	0.00707666	0.0548017	Enriched	Fungi	Basidiomycota	Tremellomycetes	Trichosporonales	Trichosporonaceae	Trichosporon	Unassigned
ASV_333	-4.952	9.284	0.007101	0.0548439	Depleted	Fungi	Basidiomycota	Agaricomycetes	Auriculariales	Auriculariales_fam_Incertae_sedis	Auricularia	Auricularia_nigricans_SH194572.07FU
ASV_70	-3.043	11.173	0.00713838	0.0549864	Depleted	Fungi	Basidiomycota	Agaricomycetes	Boletales	Boletaceae	Boletus	Unassigned
ASV_147	2.308	8.478	0.00719278	0.0552588	Enriched	Fungi	Unassigned	Unassigned	Unassigned	Unassigned	Unassigned	Unassigned
ASV_1137	4.707	5.692	0.0073253	0.0561284	Enriched	Fungi	Unassigned	Unassigned	Unassigned	Unassigned	Unassigned	Unassigned
ASV_1512	4.531	5.388	0.00741498	0.0566661	Enriched	Plantae	Unassigned	Unassigned	Unassigned	Unassigned	Unassigned	Unassigned
ASV_1051	4.543	5.928	0.0074474	0.0567644	Enriched	Protista	Unassigned	Unassigned	Unassigned	Unassigned	Unassigned	Unassigned
ASV_494	-5.338	5.895	0.00747068	0.056765	Depleted	Fungi	Basidiomycota	Agaricomycetes	Corticiales	Corticiaceae	Unassigned	Unassigned
ASV_458	6.001	6.457	0.00748657	0.056765	Enriched	Fungi	Basidiomycota	Unassigned	Unassigned	Unassigned	Unassigned	Unassigned
ASV_900	-5.861	6.443	0.00760888	0.0573702	Depleted	Fungi	Ascomycota	Sordariomycetes	Melanosporales	Ceratostomataceae	Unassigned	Unassigned
ASV_500	-5.188	5.719	0.00761577	0.0573702	Depleted	Fungi	Basidiomycota	Agaricomycetes	Unassigned	Unassigned	Unassigned	Unassigned
ASV_1972	-5.217	5.722	0.00762565	0.0573702	Depleted	Fungi	Ascomycota	Sordariomycetes	Microascales	Microascaceae	Scedosporium	Unassigned
ASV_1160	4.537	5.392	0.00764928	0.0573906	Enriched	Fungi	Unassigned	Unassigned	Unassigned	Unassigned	Unassigned	Unassigned
ASV_713	-4.009	5.724	0.00766789	0.0573906	Depleted	Fungi	Ascomycota	Eurotiomycetes	Chaetothyriales	Unassigned	Unassigned	Unassigned
ASV_730	-5.189	5.718	0.00772871	0.057598	Depleted	Fungi	Ascomycota	Dothideomycetes	Unassigned	Unassigned	Unassigned	Unassigned
ASV_675	5.51	5.889	0.00773526	0.057598	Enriched	Fungi	Basidiomycota	Agaricomycetes	Auriculariales	Unassigned	Unassigned	Unassigned
ASV_4132	4.519	5.38	0.00784739	0.057986	Enriched	Fungi	Basidiomycota	Tremellomycetes	Tremellales	Tremellales_fam_Incertae_sedis	Cryptococcus	Cryptococcus_aerius_SH190019.07FU
ASV_2550	3.622	5.065	0.00787054	0.057986	Enriched	Fungi	Unassigned	Unassigned	Unassigned	Unassigned	Unassigned	Unassigned
ASV_828	-4.761	7.399	0.00787459	0.057986	Depleted	Fungi	Unassigned	Unassigned	Unassigned	Unassigned	Unassigned	Unassigned
ASV_3556	5.065	7.694	0.00788024	0.057986	Enriched	Fungi	Ascomycota	Saccharomycetes	Saccharomycetales	Saccharomycetaceae	Kazachstania	Unassigned
ASV_4075	-3.353	5.257	0.00788721	0.057986	Depleted	Fungi	Ascomycota	Sordariomycetes	Sordariales	Chaetomiaceae	Unassigned	Unassigned
ASV_1270	4.461	5.359	0.00801224	0.0587564	Enriched	Fungi	Basidiomycota	Tremellomycetes	Tremellales	Tremellales_fam_Incertae_sedis	Cryptococcus	Cryptococcus_aerius_SH190019.07FU
ASV_3493	-2.348	4.793	0.00805481	0.0588931	Depleted	Fungi	Ascomycota	Eurotiomycetes	Chaetothyriales	Unassigned	Unassigned	Unassigned
ASV_3679	-5.221	6.092	0.00807143	0.0588931	Depleted	Fungi	Basidiomycota	Ustilaginomycotina_cls_Incertae_sedis	Malasseziales	Malasseziaceae	Malassezia	Malassezia_globosa_SH184032.07FU
ASV_726	-4.452	7.5	0.00811077	0.0589438	Depleted	Fungi	Unassigned	Unassigned	Unassigned	Unassigned	Unassigned	Unassigned
ASV_733	5.09	5.653	0.00811898	0.0589438	Enriched	Fungi	Basidiomycota	Tremellomycetes	Tremellales	Tremellales_fam_Incertae_sedis	Unassigned	Unassigned
ASV_1246	4.403	5.764	0.00823674	0.0596496	Enriched	Protista	Unassigned	Unassigned	Unassigned	Unassigned	Unassigned	Unassigned
ASV_185	-2.084	9.097	0.00833932	0.0602423	Depleted	Fungi	Basidiomycota	Tremellomycetes	Trichosporonales	Trichosporonaceae	Trichosporon	Unassigned
ASV_986	-5.488	5.884	0.00837771	0.0603694	Depleted	Fungi	Basidiomycota	Pucciniomycetes	Pucciniales	Pucciniaceae	Puccinia	Puccinia_recondita_SH186150.07FU
ASV_3955	3.455	5.019	0.00851782	0.0612271	Enriched	Fungi	Unassigned	Unassigned	Unassigned	Unassigned	Unassigned	Unassigned
ASV_383	-3.88	8.996	0.00855922	0.0613728	Depleted	Fungi	Basidiomycota	Agaricomycetes	Unassigned	Unassigned	Unassigned	Unassigned
ASV_3527	-5.537	5.888	0.00858845	0.0614307	Depleted	Fungi	Basidiomycota	Agaricomycetes	Agaricomycetes_ord_Incertae_sedis	Agaricomycetes_fam_Incertae_sedis	Peniophorella	Peniophorella_pubera_SH185725.07FU
ASV_517	4.153	6.962	0.00868705	0.0619161	Enriched	Plantae	Chlorophyta	Unassigned	Unassigned	Unassigned	Unassigned	Unassigned
ASV_3835	-5.102	5.658	0.00869895	0.0619161	Depleted	Fungi	Ascomycota	Sordariomycetes	Hypocreales	Hypocreales_fam_Incertae_sedis	Sarocladium	Unassigned
ASV_376	-5.156	8.924	0.00884028	0.0626182	Depleted	Fungi	Basidiomycota	Agaricomycetes	Auriculariales	Auriculariales_fam_Incertae_sedis	Auricularia	Auricularia_nigricans_SH194572.07FU
ASV_3107	-3.356	4.993	0.00884073	0.0626182	Depleted	Fungi	Unassigned	Unassigned	Unassigned	Unassigned	Unassigned	Unassigned
ASV_793	5.749	6.033	0.00898107	0.0634575	Enriched	Fungi	Ascomycota	Sordariomycetes	Unassigned	Unassigned	Unassigned	Unassigned
ASV_2080	-4.366	5.322	0.00904362	0.0637443	Depleted	Fungi	Ascomycota	Unassigned	Unassigned	Unassigned	Unassigned	Unassigned
ASV_1228	4.165	5.243	0.00909363	0.0639417	Enriched	Fungi	Basidiomycota	Agaricomycetes	Geastrales	Geastraceae	Geastrum	Geastrum_papinuttii_SH523328.07FU
ASV_1019	4.959	5.587	0.00920125	0.0645154	Enriched	Fungi	Basidiomycota	Agaricomycetes	Unassigned	Unassigned	Unassigned	Unassigned
ASV_3747	4.275	5.282	0.00922991	0.0645154	Enriched	Fungi	Ascomycota	Dothideomycetes	Pleosporales	Pleosporaceae	Alternaria	Unassigned
ASV_3855	-4.146	5.422	0.00924187	0.0645154	Depleted	Fungi	Ascomycota	Sordariomycetes	Sordariales	Lasiosphaeriaceae	Zopfiella	Unassigned
ASV_1255	-4.338	5.314	0.00932212	0.0647712	Depleted	Fungi	Ascomycota	Eurotiomycetes	Chaetothyriales	Chaetothyriales_fam_Incertae_sedis	Strelitziana	Strelitziana_mali_SH193001.07FU
ASV_1648	4.262	5.28	0.00932547	0.0647712	Enriched	Fungi	Unassigned	Unassigned	Unassigned	Unassigned	Unassigned	Unassigned
ASV_939	-4.352	5.321	0.0093671	0.0647712	Depleted	Fungi	Unassigned	Unassigned	Unassigned	Unassigned	Unassigned	Unassigned
ASV_843	4.219	5.263	0.00936773	0.0647712	Enriched	Fungi	Ascomycota	Sordariomycetes	Hypocreales	Nectriaceae	Unassigned	Unassigned
ASV_1369	-2.476	5.092	0.00957022	0.066014	Depleted	Fungi	Ascomycota	Sordariomycetes	Hypocreales	Nectriaceae	Unassigned	Unassigned
ASV_1646	4.929	5.57	0.00982511	0.0676117	Enriched	Fungi	Ascomycota	Sordariomycetes	Sordariomycetidae_ord_Incertae_sedis	Glomerellaceae	Colletotrichum	Colletotrichum_lupini_SH408620.07FU
ASV_662	-5.396	5.835	0.010004	0.0685904	Depleted	Fungi	Ascomycota	Sordariomycetes	Hypocreomycetidae_ord_Incertae_sedis	Plectosphaerellaceae	Verticillium	Verticillium_zaregamsianum_SH275178.07FU
ASV_2584	-3.026	4.917	0.0100146	0.0685904	Depleted	Fungi	Ascomycota	Sordariomycetes	Microascales	Unassigned	Unassigned	Unassigned
ASV_2247	5.37	5.798	0.0100559	0.0687114	Enriched	Fungi	Ascomycota	Unassigned	Unassigned	Unassigned	Unassigned	Unassigned
ASV_1921	-2.893	6	0.0101294	0.0688312	Depleted	Fungi	Basidiomycota	Ustilaginomycotina_cls_Incertae_sedis	Malasseziales	Malasseziaceae	Malassezia	Malassezia_globosa_SH184032.07FU
ASV_2037	5.393	5.807	0.0101429	0.0688312	Enriched	Fungi	Unassigned	Unassigned	Unassigned	Unassigned	Unassigned	Unassigned
ASV_749	4.868	5.544	0.0101536	0.0688312	Enriched	Fungi	Basidiomycota	Agaricomycetes	Atheliales	Atheliaceae	Tylospora	Unassigned
ASV_2282	-4.247	5.265	0.0101683	0.0688312	Depleted	Fungi	Ascomycota	Sordariomycetes	Xylariales	Unassigned	Unassigned	Unassigned
ASV_2428	-4.229	5.261	0.0102872	0.0693303	Depleted	Fungi	Basidiomycota	Unassigned	Unassigned	Unassigned	Unassigned	Unassigned
ASV_2392	-3.12	4.937	0.010307	0.0693303	Depleted	Fungi	Ascomycota	Dothideomycetes	Botryosphaeriales	Aplosporellaceae	Aplosporella	Aplosporella_prunicola_SH369780.07FU
ASV_954	-4.916	5.574	0.0103136	0.0693303	Depleted	Fungi	Ascomycota	Eurotiomycetes	Chaetothyriales	Chaetothyriales_fam_Incertae_sedis	Strelitziana	Strelitziana_mali_SH193001.07FU
ASV_213	-2.133	8.79	0.0103422	0.069362	Depleted	Fungi	Basidiomycota	Tremellomycetes	Trichosporonales	Trichosporonaceae	Trichosporon	Unassigned
ASV_1565	4.031	5.194	0.0103858	0.069494	Enriched	Fungi	Unassigned	Unassigned	Unassigned	Unassigned	Unassigned	Unassigned
ASV_116	-2.175	8.983	0.0104547	0.0696601	Depleted	Fungi	Ascomycota	Sordariomycetes	Sordariales	Unassigned	Unassigned	Unassigned
ASV_904	5.686	5.992	0.0104586	0.0696601	Enriched	Fungi	Basidiomycota	Pucciniomycetes	Helicobasidiales	Helicobasidiaceae	Unassigned	Unassigned
ASV_2162	-4.947	5.58	0.0105209	0.0699145	Depleted	Fungi	Ascomycota	Unassigned	Unassigned	Unassigned	Unassigned	Unassigned
ASV_3503	-4.917	5.566	0.0105809	0.0699677	Depleted	Fungi	Basidiomycota	Agaricomycetes	Agaricales	Tricholomataceae	Tricholoma	Tricholoma_terreum_SH219345.07FU
ASV_2857	-4.165	5.243	0.0106011	0.0699677	Depleted	Fungi	Unassigned	Unassigned	Unassigned	Unassigned	Unassigned	Unassigned
ASV_504	-3.717	5.807	0.0106012	0.0699677	Depleted	Fungi	Ascomycota	Dothideomycetes	Capnodiales	Davidiellaceae	Cladosporium	Unassigned
ASV_3472	-4.15	5.236	0.0106544	0.0700186	Depleted	Fungi	Unassigned	Unassigned	Unassigned	Unassigned	Unassigned	Unassigned
ASV_1126	-4.906	5.571	0.0106649	0.0700186	Depleted	Fungi	Basidiomycota	Exobasidiomycetes	Microstromatales	Microstromataceae	Microstroma	Microstroma_phylloplanum_SH494087.07FU
ASV_921	5.372	5.981	0.0107049	0.0700186	Enriched	Fungi	Ascomycota	Unassigned	Unassigned	Unassigned	Unassigned	Unassigned
ASV_1310	-3.642	5.269	0.0107053	0.0700186	Depleted	Fungi	Ascomycota	Leotiomycetes	Helotiales	Unassigned	Unassigned	Unassigned
ASV_2804	4.444	5.586	0.010756	0.070192	Enriched	Fungi	Unassigned	Unassigned	Unassigned	Unassigned	Unassigned	Unassigned
ASV_1061	4.816	5.516	0.0108324	0.070532	Enriched	Fungi	Unassigned	Unassigned	Unassigned	Unassigned	Unassigned	Unassigned
ASV_794	4.82	5.511	0.0108644	0.0705822	Enriched	Fungi	Ascomycota	Sordariomycetes	Sordariomycetidae_ord_Incertae_sedis	Glomerellaceae	Colletotrichum	Unassigned
ASV_246	-2.134	7.937	0.0109087	0.070712	Depleted	Fungi	Ascomycota	Sordariomycetes	Hypocreales	Unassigned	Unassigned	Unassigned
ASV_3225	-2.79	4.868	0.0110025	0.0711609	Depleted	Fungi	Unassigned	Unassigned	Unassigned	Unassigned	Unassigned	Unassigned
ASV_3386	-5.722	6.001	0.0110637	0.0713977	Depleted	Fungi	Basidiomycota	Agaricomycetes	Cantharellales	Ceratobasidiaceae	Thanatephorus	Thanatephorus_cucumeris_SH521412.07FU
ASV_1101	-5.491	6.078	0.0111368	0.071682	Depleted	Fungi	Ascomycota	Dothideomycetes	Unassigned	Unassigned	Unassigned	Unassigned
ASV_1088	4.921	5.62	0.0111748	0.071682	Enriched	Plantae	Unassigned	Unassigned	Unassigned	Unassigned	Unassigned	Unassigned
ASV_755	5.652	5.974	0.0111818	0.071682	Enriched	Fungi	Basidiomycota	Agaricomycetes	Agaricomycetes_ord_Incertae_sedis	Agaricomycetes_fam_Incertae_sedis	Peniophorella	Unassigned
ASV_2842	-2.738	4.859	0.0112293	0.0718277	Depleted	Fungi	Ascomycota	Leotiomycetes	Helotiales	Unassigned	Unassigned	Unassigned
ASV_1098	-3.661	5.285	0.011256	0.0718404	Depleted	Fungi	Ascomycota	Sordariomycetes	Hypocreales	Nectriaceae	Fusarium	Unassigned
ASV_1042	4.789	5.505	0.0112996	0.0719609	Enriched	Plantae	Chlorophyta	Unassigned	Unassigned	Unassigned	Unassigned	Unassigned
ASV_1731	-3.6	6.908	0.0113347	0.0720261	Depleted	Fungi	Ascomycota	Eurotiomycetes	Eurotiales	Trichocomaceae	Talaromyces	Unassigned
ASV_283	-3.658	6.693	0.0115239	0.0730684	Depleted	Fungi	Ascomycota	Sordariomycetes	Microascales	Microascaceae	Unassigned	Unassigned
ASV_2638	3.923	5.157	0.0115899	0.0733271	Enriched	Fungi	Basidiomycota	Agaricomycetes	Agaricales	Unassigned	Unassigned	Unassigned
ASV_359	-2.109	7.377	0.011653	0.0734872	Depleted	Fungi	Ascomycota	Dothideomycetes	Pleosporales	Pleosporaceae	Alternaria	Unassigned
ASV_123	-2.064	8.999	0.0116658	0.0734872	Depleted	Fungi	Ascomycota	Sordariomycetes	Hypocreales	Nectriaceae	Fusarium	Unassigned
ASV_766	3.092	6.32	0.011809	0.0742282	Enriched	Fungi	Unassigned	Unassigned	Unassigned	Unassigned	Unassigned	Unassigned
ASV_2442	-5.318	5.783	0.0118452	0.0742946	Depleted	Fungi	Ascomycota	Dothideomycetes	Pleosporales	Pleosporaceae	Alternaria	Unassigned
ASV_1314	-5.299	5.777	0.0120179	0.0750694	Depleted	Fungi	Basidiomycota	Agaricomycetes	Unassigned	Unassigned	Unassigned	Unassigned
ASV_600	-2.321	6.071	0.0120559	0.0750694	Depleted	Fungi	Ascomycota	Sordariomycetes	Hypocreales	Nectriaceae	Fusarium	Unassigned
ASV_652	-4.779	5.511	0.012063	0.0750694	Depleted	Fungi	Basidiomycota	Agaricomycetes	Unassigned	Unassigned	Unassigned	Unassigned
ASV_52	-1.88	10.248	0.0120721	0.0750694	Depleted	Fungi	Ascomycota	Unassigned	Unassigned	Unassigned	Unassigned	Unassigned
ASV_1621	5.28	5.75	0.0121609	0.0753716	Enriched	Plantae	Chlorophyta	Unassigned	Unassigned	Unassigned	Unassigned	Unassigned
ASV_1912	-4.2	5.341	0.0121726	0.0753716	Depleted	Fungi	Ascomycota	Dothideomycetes	Pleosporales	Pleosporaceae	Curvularia	Curvularia_verruculosa_SH187573.07FU
ASV_1476	-3.919	5.162	0.0124719	0.0765745	Depleted	Fungi	Ascomycota	Saccharomycetes	Saccharomycetales	Saccharomycetaceae	Zygosaccharomyces	Zygosaccharomyces_parabailii_SH192307.07FU
ASV_740	5.241	5.736	0.0124915	0.0765745	Enriched	Fungi	Basidiomycota	Agaricomycetes	Auriculariales	Unassigned	Unassigned	Unassigned
ASV_2739	-4.737	5.479	0.0124968	0.0765745	Depleted	Fungi	Unassigned	Unassigned	Unassigned	Unassigned	Unassigned	Unassigned
ASV_680	-4.103	5.906	0.0125448	0.0765745	Depleted	Fungi	Ascomycota	Unassigned	Unassigned	Unassigned	Unassigned	Unassigned
ASV_3535	-2.485	4.815	0.0125557	0.0765745	Depleted	Fungi	Ascomycota	Dothideomycetes	Pleosporales	Unassigned	Unassigned	Unassigned
ASV_698	5.595	5.94	0.0125808	0.0765745	Enriched	Fungi	Unassigned	Unassigned	Unassigned	Unassigned	Unassigned	Unassigned
ASV_859	4.638	5.437	0.0125883	0.0765745	Enriched	Fungi	Basidiomycota	Agaricomycetes	Agaricales	Tricholomataceae	Lepista	Lepista_tarda_SH218328.07FU
ASV_574	5.238	5.735	0.012593	0.0765745	Enriched	Fungi	Ascomycota	Dothideomycetes	Unassigned	Unassigned	Unassigned	Unassigned
ASV_930	5.6	5.939	0.0126499	0.0765745	Enriched	Fungi	Basidiomycota	Pucciniomycetes	Helicobasidiales	Helicobasidiaceae	Unassigned	Unassigned
ASV_2339	-5.213	5.969	0.012679	0.0765745	Depleted	Fungi	Basidiomycota	Pucciniomycetes	Pucciniales	Melampsoraceae	Melampsora	Melampsora_chelidonii-pierotii_SH196345.07FU
ASV_1365	-3.235	5.204	0.0126903	0.0765745	Depleted	Fungi	Ascomycota	Leotiomycetes	Helotiales	Unassigned	Unassigned	Unassigned
ASV_1094	5.227	5.726	0.0126909	0.0765745	Enriched	Fungi	Ascomycota	Saccharomycetes	Saccharomycetales	Saccharomycetales_fam_Incertae_sedis	Candida	Candida_pseudoglaebosa_SH109135.07FU
ASV_3164	-3.913	5.153	0.0127097	0.0765745	Depleted	Fungi	Ascomycota	Eurotiomycetes	Eurotiales	Trichocomaceae	Aspergillus	Aspergillus_fumigatus_SH007927.07FU
ASV_1301	4.579	5.407	0.0127844	0.0768653	Enriched	Fungi	Basidiomycota	Tremellomycetes	Trichosporonales	Trichosporonaceae	Trichosporon	Trichosporon_moniliiforme_SH196643.07FU
ASV_521	5.015	5.695	0.0128414	0.0770487	Enriched	Fungi	Ascomycota	Sordariomycetes	Sordariales	Unassigned	Unassigned	Unassigned
ASV_3339	-2.561	4.83	0.0128897	0.077179	Depleted	Fungi	Ascomycota	Dothideomycetes	Pleosporales	Pleosporaceae	Curvularia	Curvularia_lunata_SH187567.07FU
ASV_1044	4.6	5.42	0.0131003	0.0782785	Enriched	Plantae	Unassigned	Unassigned	Unassigned	Unassigned	Unassigned	Unassigned
ASV_3489	-2.412	4.804	0.0131538	0.0784364	Depleted	Fungi	Ascomycota	Leotiomycetes	Helotiales	Unassigned	Unassigned	Unassigned
ASV_631	5.219	5.993	0.0132164	0.0786482	Enriched	Fungi	Ascomycota	Sordariomycetes	Hypocreales	Nectriaceae	Gibberella	Gibberella_zeae_SH220700.07FU
ASV_683	4.583	5.413	0.0132442	0.0786527	Enriched	Fungi	Ascomycota	Sordariomycetes	Hypocreales	Nectriaceae	Unassigned	Unassigned
ASV_2513	-5.59	5.949	0.0132908	0.0787682	Depleted	Fungi	Ascomycota	Unassigned	Unassigned	Unassigned	Unassigned	Unassigned
ASV_3882	-2.438	4.809	0.0133238	0.0788032	Depleted	Fungi	Ascomycota	Eurotiomycetes	Eurotiales	Trichocomaceae	Aspergillus	Unassigned
ASV_2759	-2.41	4.804	0.0133662	0.0788933	Depleted	Fungi	Ascomycota	Eurotiomycetes	Chaetothyriales	Herpotrichiellaceae	Exophiala	Exophiala_attenuata_SH189939.07FU
ASV_2631	3.724	5.095	0.0133974	0.0789172	Enriched	Fungi	Unassigned	Unassigned	Unassigned	Unassigned	Unassigned	Unassigned
ASV_4129	3.694	5.086	0.0134521	0.0790109	Enriched	Fungi	Unassigned	Unassigned	Unassigned	Unassigned	Unassigned	Unassigned
ASV_2287	-2.422	4.806	0.0134678	0.0790109	Depleted	Fungi	Ascomycota	Sordariomycetes	Sordariales	Chaetomiaceae	Unassigned	Unassigned
ASV_1786	3.642	5.071	0.013572	0.0794621	Enriched	Fungi	Basidiomycota	Microbotryomycetes	Sporidiobolales	Sporidiobolales_fam_Incertae_sedis	Sporobolomyces	Sporobolomyces_roseus_SH194973.07FU
ASV_1853	-4.611	5.431	0.0137093	0.0801043	Depleted	Plantae	Unassigned	Unassigned	Unassigned	Unassigned	Unassigned	Unassigned
ASV_2901	3.564	5.158	0.0137615	0.0802476	Enriched	Fungi	Basidiomycota	Tremellomycetes	Tremellales	Tremellales_fam_Incertae_sedis	Cryptococcus	Cryptococcus_aerius_SH190019.07FU
ASV_1839	-3.825	5.107	0.0138322	0.0804862	Depleted	Fungi	Ascomycota	Dothideomycetes	Unassigned	Unassigned	Unassigned	Unassigned
ASV_696	4.514	5.383	0.0138578	0.0804862	Enriched	Fungi	Ascomycota	Sordariomycetes	Sordariales	Unassigned	Unassigned	Unassigned
ASV_110	-1.926	9.448	0.0139617	0.0809276	Depleted	Fungi	Ascomycota	Sordariomycetes	Hypocreales	Nectriaceae	Fusarium	Unassigned
ASV_1564	4.507	5.376	0.0140281	0.0811509	Enriched	Fungi	Ascomycota	Unassigned	Unassigned	Unassigned	Unassigned	Unassigned
ASV_3697	-2.262	4.782	0.0141206	0.0815234	Depleted	Fungi	Ascomycota	Unassigned	Unassigned	Unassigned	Unassigned	Unassigned
ASV_3911	-3.747	5.101	0.0141525	0.0815425	Depleted	Fungi	Unassigned	Unassigned	Unassigned	Unassigned	Unassigned	Unassigned
ASV_2052	-3.242	5.047	0.0141801	0.0815425	Depleted	Fungi	Ascomycota	Dothideomycetes	Pleosporales	Unassigned	Unassigned	Unassigned
ASV_1877	-3.712	5.095	0.0142099	0.0815526	Depleted	Fungi	Ascomycota	Unassigned	Unassigned	Unassigned	Unassigned	Unassigned
ASV_446	5.312	5.877	0.0143951	0.0824525	Enriched	Fungi	Ascomycota	Sordariomycetes	Sordariales	Unassigned	Unassigned	Unassigned
ASV_1838	-3.744	5.082	0.0145632	0.0832512	Depleted	Fungi	Ascomycota	Dothideomycetes	Unassigned	Unassigned	Unassigned	Unassigned
ASV_35	-1.743	10.65	0.0145942	0.0832644	Depleted	Fungi	Ascomycota	Unassigned	Unassigned	Unassigned	Unassigned	Unassigned
ASV_298	1.794	7.892	0.0148118	0.0843399	Enriched	Fungi	Ascomycota	Sordariomycetes	Hypocreales	Nectriaceae	Unassigned	Unassigned
ASV_1784	4.442	5.351	0.0148631	0.0843504	Enriched	Fungi	Ascomycota	Dothideomycetes	Unassigned	Unassigned	Unassigned	Unassigned
ASV_790	5.107	5.665	0.0148717	0.0843504	Enriched	Plantae	Unassigned	Unassigned	Unassigned	Unassigned	Unassigned	Unassigned
ASV_3622	-4.503	5.374	0.0150134	0.0849882	Depleted	Fungi	Ascomycota	Saccharomycetes	Saccharomycetales	Saccharomycetales_fam_Incertae_sedis	Candida	Unassigned
ASV_2281	-4.575	5.784	0.0151097	0.0851603	Depleted	Fungi	Basidiomycota	Pucciniomycetes	Pucciniales	Melampsoraceae	Melampsora	Melampsora_chelidonii-pierotii_SH196345.07FU
ASV_1656	-5.123	5.678	0.0151343	0.0851603	Depleted	Fungi	Basidiomycota	Agaricomycetes	Agaricales	Unassigned	Unassigned	Unassigned
ASV_2330	-4.648	5.59	0.0152037	0.0851603	Depleted	Plantae	Unassigned	Unassigned	Unassigned	Unassigned	Unassigned	Unassigned
ASV_472	4.086	6.745	0.0152186	0.0851603	Enriched	Plantae	Chlorophyta	Unassigned	Unassigned	Unassigned	Unassigned	Unassigned
ASV_1288	-3.393	5.262	0.0152629	0.0851603	Depleted	Fungi	Ascomycota	Sordariomycetes	Coniochaetales	Coniochaetaceae	Unassigned	Unassigned
ASV_3755	4.887	5.771	0.015272	0.0851603	Enriched	Fungi	Basidiomycota	Unassigned	Unassigned	Unassigned	Unassigned	Unassigned
ASV_942	-4.185	5.648	0.0152748	0.0851603	Depleted	Fungi	Ascomycota	Dothideomycetes	Unassigned	Unassigned	Unassigned	Unassigned
ASV_56	-1.95	10.238	0.0152784	0.0851603	Depleted	Fungi	Ascomycota	Sordariomycetes	Sordariales	Unassigned	Unassigned	Unassigned
ASV_2484	-3.23	5.025	0.0153648	0.085421	Depleted	Fungi	Unassigned	Unassigned	Unassigned	Unassigned	Unassigned	Unassigned
ASV_3067	-3.546	5.043	0.015384	0.085421	Depleted	Fungi	Ascomycota	Leotiomycetes	Erysiphales	Erysiphaceae	Erysiphe	Unassigned
ASV_743	-2.117	5.889	0.0154562	0.0855074	Depleted	Fungi	Ascomycota	Sordariomycetes	Hypocreales	Nectriaceae	Fusarium	Unassigned
ASV_2959	-2.143	4.767	0.0154749	0.0855074	Depleted	Fungi	Ascomycota	Dothideomycetes	Pleosporales	Unassigned	Unassigned	Unassigned
ASV_1983	3.569	5.227	0.0154879	0.0855074	Enriched	Fungi	Basidiomycota	Tremellomycetes	Tremellales	Tremellales_fam_Incertae_sedis	Cryptococcus	Cryptococcus_aerius_SH190019.07FU
ASV_1121	-5.1	5.67	0.0155512	0.0856941	Depleted	Plantae	Unassigned	Unassigned	Unassigned	Unassigned	Unassigned	Unassigned
ASV_1197	-5.105	5.673	0.0156653	0.0861593	Depleted	Fungi	Basidiomycota	Tremellomycetes	Unassigned	Unassigned	Unassigned	Unassigned
ASV_2179	4.396	5.534	0.0157341	0.0863742	Enriched	Fungi	Ascomycota	Unassigned	Unassigned	Unassigned	Unassigned	Unassigned
ASV_2726	-2.113	4.763	0.0157675	0.0863939	Depleted	Fungi	Ascomycota	Sordariomycetes	Hypocreales	Unassigned	Unassigned	Unassigned
ASV_3526	-3.505	5.03	0.0159208	0.0870009	Depleted	Fungi	Unassigned	Unassigned	Unassigned	Unassigned	Unassigned	Unassigned
ASV_2823	-4.413	5.346	0.0159382	0.0870009	Depleted	Fungi	Unassigned	Unassigned	Unassigned	Unassigned	Unassigned	Unassigned
ASV_1866	5.055	5.629	0.0161427	0.0879521	Enriched	Fungi	Basidiomycota	Agaricomycetes	Agaricales	Tricholomataceae	Tricholoma	Unassigned
ASV_1945	3.188	4.954	0.0162528	0.0883859	Enriched	Fungi	Ascomycota	Dothideomycetes	Pleosporales	Montagnulaceae	Unassigned	Unassigned
ASV_194	-2.61	7.688	0.0163706	0.0888601	Depleted	Fungi	Ascomycota	Sordariomycetes	Sordariales	Sordariales_fam_Incertae_sedis	Madurella	Unassigned
ASV_384	-4.597	6.886	0.0164319	0.0889628	Depleted	Fungi	Basidiomycota	Microbotryomycetes	Sporidiobolales	Sporidiobolales_fam_Incertae_sedis	Rhodotorula	Rhodotorula_mucilaginosa_SH216361.07FU
ASV_3079	-5.094	5.649	0.0164508	0.0889628	Depleted	Fungi	Ascomycota	Eurotiomycetes	Chaetothyriales	Unassigned	Unassigned	Unassigned
ASV_1139	4.293	5.292	0.0165574	0.0893731	Enriched	Fungi	Basidiomycota	Agaricomycetes	Trechisporales	Hydnodontaceae	Sistotremastrum	Sistotremastrum_guttuliferum_SH199224.07FU
ASV_952	5.031	5.621	0.0166286	0.0895907	Enriched	Fungi	Ascomycota	Unassigned	Unassigned	Unassigned	Unassigned	Unassigned
ASV_1543	-4.337	5.314	0.0167545	0.0901022	Depleted	Fungi	Ascomycota	Dothideomycetes	Capnodiales	Davidiellaceae	Cladosporium	Unassigned
ASV_2777	4.259	5.277	0.016809	0.0901092	Enriched	Fungi	Basidiomycota	Agaricomycetes	Polyporales	Polyporales_fam_Incertae_sedis	Phlebiella	Phlebiella_christiansenii_SH192730.07FU
ASV_3317	-3.344	4.991	0.0168179	0.0901092	Depleted	Fungi	Ascomycota	Leotiomycetes	Erysiphales	Erysiphaceae	Erysiphe	Unassigned
ASV_1099	-2.938	5.35	0.0170091	0.090966	Depleted	Fungi	Ascomycota	Sordariomycetes	Microascales	Microascaceae	Wardomyces	Wardomyces_inflatus_SH194821.07FU
ASV_3435	4.245	5.272	0.017116	0.0909779	Enriched	Fungi	Basidiomycota	Agaricomycetes	Polyporales	Unassigned	Unassigned	Unassigned
ASV_395	-3.214	6.349	0.0171353	0.0909779	Depleted	Fungi	Ascomycota	Unassigned	Unassigned	Unassigned	Unassigned	Unassigned
ASV_2826	-3.259	4.971	0.0171361	0.0909779	Depleted	Fungi	Unassigned	Unassigned	Unassigned	Unassigned	Unassigned	Unassigned
ASV_3550	-3.361	4.996	0.0171477	0.0909779	Depleted	unidentified	Unassigned	Unassigned	Unassigned	Unassigned	Unassigned	Unassigned
ASV_3497	-3.515	5.015	0.0171753	0.0909779	Depleted	Fungi	Unassigned	Unassigned	Unassigned	Unassigned	Unassigned	Unassigned
ASV_1002	4.205	5.258	0.0172496	0.0909779	Enriched	Fungi	Basidiomycota	Agaricomycetes	Atheliales	Atheliaceae	Amphinema	Unassigned
ASV_3233	-2.094	4.761	0.0172534	0.0909779	Depleted	Fungi	Ascomycota	Dothideomycetes	Botryosphaeriales	Aplosporellaceae	Aplosporella	Unassigned
ASV_128	-2.035	8.592	0.0172725	0.0909779	Depleted	Fungi	Ascomycota	Sordariomycetes	Sordariales	Unassigned	Unassigned	Unassigned
ASV_3484	-1.957	4.745	0.0172933	0.0909779	Depleted	Fungi	Ascomycota	Eurotiomycetes	Onygenales	Gymnoascaceae	Gymnoascus	Unassigned
ASV_2269	-3.074	4.929	0.0174323	0.0914805	Depleted	Fungi	Ascomycota	Unassigned	Unassigned	Unassigned	Unassigned	Unassigned
ASV_3649	-3.095	4.933	0.017483	0.0914805	Depleted	Fungi	Ascomycota	Sordariomycetes	Xylariales	Xylariales_fam_Incertae_sedis	Microdochium	Unassigned
ASV_1789	5.001	5.602	0.0174834	0.0914805	Enriched	Fungi	Ascomycota	Dothideomycetes	Pleosporales	Phaeosphaeriaceae	Unassigned	Unassigned
ASV_1015	-5.455	5.868	0.0175673	0.0917542	Depleted	Fungi	Basidiomycota	Agaricomycetes	Unassigned	Unassigned	Unassigned	Unassigned
ASV_3186	-5.028	5.624	0.0176975	0.0922683	Depleted	Fungi	Unassigned	Unassigned	Unassigned	Unassigned	Unassigned	Unassigned
ASV_2151	-3.223	5.11	0.017892	0.0931154	Depleted	Fungi	Unassigned	Unassigned	Unassigned	Unassigned	Unassigned	Unassigned
ASV_1593	-5.002	5.619	0.0179924	0.0934704	Depleted	Fungi	Unassigned	Unassigned	Unassigned	Unassigned	Unassigned	Unassigned
ASV_2327	-3.386	6.122	0.0180457	0.0935796	Depleted	Fungi	Basidiomycota	Ustilaginomycotina_cls_Incertae_sedis	Malasseziales	Malasseziaceae	Malassezia	Malassezia_globosa_SH184032.07FU
ASV_3521	-2.949	4.902	0.0181442	0.093923	Depleted	Fungi	Ascomycota	Pezizomycetes	Pezizales	Pyronemataceae	Scutellinia	Scutellinia_scutellata_SH215678.07FU
ASV_433	4.833	6.009	0.0182093	0.0940921	Enriched	Fungi	Ascomycota	Unassigned	Unassigned	Unassigned	Unassigned	Unassigned
ASV_839	5.412	5.832	0.0184508	0.0951707	Enriched	Fungi	Unassigned	Unassigned	Unassigned	Unassigned	Unassigned	Unassigned
ASV_1761	-4.149	5.243	0.0185112	0.0953129	Depleted	Fungi	Ascomycota	Dothideomycetes	Botryosphaeriales	Botryosphaeriaceae	Diplodia	Unassigned
ASV_2160	-2.986	4.91	0.0187192	0.0962133	Depleted	unidentified	Unassigned	Unassigned	Unassigned	Unassigned	Unassigned	Unassigned
ASV_3883	-1.866	4.735	0.0187998	0.0963514	Depleted	Fungi	Ascomycota	Eurotiomycetes	Chaetothyriales	Herpotrichiellaceae	Exophiala	Exophiala_attenuata_SH189939.07FU
ASV_3992	-3.056	4.925	0.0188124	0.0963514	Depleted	Fungi	Ascomycota	Unassigned	Unassigned	Unassigned	Unassigned	Unassigned
ASV_2990	-5.472	5.848	0.0189612	0.0968442	Depleted	Fungi	Unassigned	Unassigned	Unassigned	Unassigned	Unassigned	Unassigned
ASV_3016	-4.166	5.242	0.0189753	0.0968442	Depleted	Fungi	Basidiomycota	Unassigned	Unassigned	Unassigned	Unassigned	Unassigned
ASV_360	-4.608	6.071	0.0190832	0.0971852	Depleted	Fungi	Ascomycota	Unassigned	Unassigned	Unassigned	Unassigned	Unassigned
ASV_958	5.401	5.824	0.0191091	0.0971852	Enriched	Fungi	Ascomycota	Sordariomycetes	Unassigned	Unassigned	Unassigned	Unassigned
ASV_4104	-3.204	5.379	0.0192188	0.0973719	Depleted	Fungi	Ascomycota	Dothideomycetes	Capnodiales	Unassigned	Unassigned	Unassigned
ASV_806	4.89	5.555	0.0192434	0.0973719	Enriched	Fungi	Basidiomycota	Agaricomycetes	Polyporales	Meruliaceae	Mycoacia	Mycoacia_fuscoatra_SH193445.07FU
ASV_367	-2.816	6.791	0.0192464	0.0973719	Depleted	Fungi	Ascomycota	Sordariomycetes	Sordariales	Unassigned	Unassigned	Unassigned
ASV_3068	-2.827	4.878	0.0193068	0.097508	Depleted	Fungi	Ascomycota	Sordariomycetes	Microascales	Microascaceae	Unassigned	Unassigned
ASV_1754	4.887	5.553	0.0193512	0.0975622	Enriched	Fungi	Basidiomycota	Ustilaginomycetes	Ustilaginales	Ustilaginaceae	Anthracocystis	Anthracocystis_destruens_SH191129.07FU
ASV_1172	4.042	5.2	0.0195029	0.0981565	Enriched	Fungi	Basidiomycota	Tremellomycetes	Tremellales	Tremellales_fam_Incertae_sedis	Dioszegia	Dioszegia_hungarica_SH182099.07FU
ASV_3419	5.56	6.853	0.0195559	0.0982534	Enriched	Fungi	Basidiomycota	Agaricomycetes	Phallales	Phallaceae	Phallus	Phallus_rugulosus_SH220939.07FU
ASV_1413	5.393	5.817	0.0196436	0.0984966	Enriched	Fungi	Ascomycota	Unassigned	Unassigned	Unassigned	Unassigned	Unassigned
ASV_669	4.624	5.586	0.0196947	0.0984966	Enriched	Fungi	Ascomycota	Dothideomycetes	Capnodiales	Davidiellaceae	Cladosporium	Unassigned
ASV_549	4.872	5.547	0.0197447	0.0984966	Enriched	Fungi	Ascomycota	Sordariomycetes	Sordariales	Unassigned	Unassigned	Unassigned
ASV_3185	-4.153	5.236	0.0197577	0.0984966	Depleted	Fungi	Unassigned	Unassigned	Unassigned	Unassigned	Unassigned	Unassigned
ASV_374	5.189	6.393	0.0198149	0.0984966	Enriched	Fungi	Ascomycota	Unassigned	Unassigned	Unassigned	Unassigned	Unassigned
ASV_3820	-2.809	4.875	0.0198384	0.0984966	Depleted	Fungi	Ascomycota	Dothideomycetes	Pleosporales	Unassigned	Unassigned	Unassigned
ASV_1184	-4.906	5.569	0.0198418	0.0984966	Depleted	Fungi	Basidiomycota	Pucciniomycetes	Pucciniales	Pucciniaceae	Puccinia	Puccinia_recondita_SH186150.07FU
ASV_1642	4.01	5.19	0.0199363	0.0987969	Enriched	Fungi	Ascomycota	Saccharomycetes	Saccharomycetales	Saccharomycetales_fam_Incertae_sedis	Candida	Candida_tropicalis_SH018610.07FU
ASV_3200	-4.118	5.221	0.0199856	0.0988728	Depleted	Fungi	Basidiomycota	Wallemiomycetes	Wallemiales	Wallemiaceae	Wallemia	Wallemia_mellicola_SH216453.07FU
ASV_3645	-2.774	4.868	0.0200446	0.0989955	Depleted	Fungi	Ascomycota	Eurotiomycetes	Chaetothyriales	Unassigned	Unassigned	Unassigned
ASV_727	-4.655	5.835	0.0201896	0.0995424	Depleted	Fungi	Basidiomycota	Wallemiomycetes	Wallemiales	Wallemiaceae	Wallemia	Wallemia_sebi_SH216455.07FU

## Sheet: Table S2
Table S2: Fungal ASVs with significant difference (preCA_CRC vs. nonCA)
ASVID	logFC	logCPM	PValue	FDR	level	Kingdom	Phylum	Class	Order	Family	Genus	Species
ASV_2680	4.586	13.584	8.50275e-07	0.0024692	Enriched	Fungi	Basidiomycota	Agaricomycetes	Unassigned	Unassigned	Unassigned	Unassigned
ASV_459	8.135	7.164	1.41603e-05	0.0205608	Enriched	Fungi	Ascomycota	Unassigned	Unassigned	Unassigned	Unassigned	Unassigned
ASV_884	7.96	7.03	2.93445e-05	0.0284055	Enriched	Fungi	Ascomycota	Saccharomycetes	Saccharomycetales	Saccharomycetales_fam_Incertae_sedis	Candida	Candida_pseudoglaebosa_SH109135.07FU
ASV_1094	7.516	6.711	0.000167504	0.0828653	Enriched	Fungi	Ascomycota	Saccharomycetes	Saccharomycetales	Saccharomycetales_fam_Incertae_sedis	Candida	Candida_pseudoglaebosa_SH109135.07FU
ASV_1785	7.806	7.045	0.000197126	0.0828653	Enriched	Fungi	Basidiomycota	Agaricomycetes	Hymenochaetales	Schizoporaceae	Schizopora	Schizopora_flavipora_SH221534.07FU
ASV_2190	7.607	6.764	0.000234879	0.0828653	Enriched	Fungi	Basidiomycota	Agaricomycetes	Polyporales	Polyporales_fam_Incertae_sedis	Phlebiella	Unassigned
ASV_3142	7.587	6.75	0.000251572	0.0828653	Enriched	Fungi	Ascomycota	Unassigned	Unassigned	Unassigned	Unassigned	Unassigned
ASV_764	7.556	6.743	0.000256222	0.0828653	Enriched	Fungi	Basidiomycota	Agaricomycetes	Agaricales	Tricholomataceae	Lepista	Lepista_tarda_SH218328.07FU
ASV_337	7.01	7.733	0.000259802	0.0828653	Enriched	Fungi	Basidiomycota	Tremellomycetes	Trichosporonales	Trichosporonaceae	Trichosporon	Unassigned
ASV_818	7.527	6.722	0.000285349	0.0828653	Enriched	unidentified	Unassigned	Unassigned	Unassigned	Unassigned	Unassigned	Unassigned
